# Supplementary material for: CarSPred: A Computational Tool for Predicting Carbonylation Sites of Human Proteins
Source: PLoS One. 2014 Oct 27;9(10):e111478. doi: 10.1371/journal.pone.0111478 (PMC4210226; doi:10.1371/journal.pone.0111478)
Supplement: Data S1 — Carbonylated proteins involved in the paper. (XLSX) [file pone.0111478.s003.xlsx]

## Sheet: Data S1
Data S1 Carbonylated proteins involved in the paper.
Human	Other mammals
sp|Q04446|GLGB_HUMAN	gi|55747|emb|CAA25224.1|Rattus
sp|Q4KWH8|PLCH1_HUMAN	gi|121052|sp|P20760.1|IGG2A_RAT
sp|P62191|PRS4_HUMAN	gi|204352|gb|AAA41232.1|Rattus
sp|P62910|RL32_HUMAN	gi|404382|gb|AAB27603.1|rats
sp|P42766|RL35_HUMAN	gi|548351|sp|Q04690.1|NF1_MOUSE
sp|Q8IZT6|ASPM_HUMAN	gi|2292988|emb|CAA72155.1|Rattus
sp|Q92688|AN32B_HUMAN	gi|2493792|sp|Q63514.1|C4BPA_RAT
sp|O94929|ABLM3_HUMAN	gi|12831225|ref|NP_075591.1|Rattus
sp|O95996|APC2_HUMAN	gi|13543768|gb|AAH06035.1|Mus
sp|Q9Y6U3|ADSV_HUMAN	gi|22122547|ref|NP_666176.1|Mus
sp|Q99996|AKAP9_HUMAN	gi|50657404|ref|NP_001002826.1|Rattus
sp|Q9UDR5|AASS_HUMAN	gi|55391508|gb|AAH85359.1|Rattus
sp|Q8TCU4|ALMS1_HUMAN	gi|56797757|ref|NP_001008724.1|Rattus
sp|Q01432|AMPD3_HUMAN	gi|60678292|ref|NP_001007723.1|Rattus
sp|Q9P0K7|RAI14_HUMAN	gi|158138561|ref|NP_058690.2|Rattus
sp|Q6UB99|ANR11_HUMAN	gi|55391509|gb|BC085348.1|Rattus
sp|Q6UB98|ANR12_HUMAN	gi|20863524|ref|XP_146344.1|Mus
sp|Q8N7Z5|ANR31_HUMAN	gi|27703268|ref|XP_230439.1|Rattus
sp|P46013|KI67_HUMAN	gi|3336842|emb|CAA76847.1|bovine
sp|Q96KQ4|ASPP1_HUMAN	gi|160332366|sp|P46406.3|G3P_RABIT
sp|Q9P2R6|RERE_HUMAN
sp|Q9UBB4|ATX10_HUMAN
sp|O60706|ABCC9_HUMAN
sp|P01160|ANF_HUMAN
sp|Q13490|BIRC2_HUMAN
sp|Q8IXH8|CAD26_HUMAN
sp|Q96LZ3|CANB2_HUMAN
sp|O60716|CTND1_HUMAN
sp|Q6YHK3|CD109_HUMAN
sp|Q32NB8|PGPS1_HUMAN
sp|Q9NXG0|CNTLN_HUMAN
sp|Q7Z7A1|CNTRL_HUMAN
sp|P49454|CENPF_HUMAN
sp|Q9UPV0|CE164_HUMAN
sp|Q8TD26|CHD6_HUMAN
sp|Q9ULV3|CIZ1_HUMAN
sp|O95232|LC7L3_HUMAN
sp|Q8IYE0|CC146_HUMAN
sp|Q8NCX0|CC150_HUMAN
sp|Q96LX7|CCD17_HUMAN
sp|Q9H0W5|CCDC8_HUMAN
sp|Q2M329|CCD96_HUMAN
sp|Q8NA66|CNBD1_HUMAN
sp|P35663|CYLC1_HUMAN
sp|Q6ZMK1|CYHR1_HUMAN
sp|Q8IUI8|CRLF3_HUMAN
sp|Q14204|DYHC1_HUMAN
sp|Q14008|CKAP5_HUMAN
sp|Q9BTC0|DIDO1_HUMAN
sp|Q5VWQ8|DAB2P_HUMAN
sp|Q9Y2E4|DIP2C_HUMAN
sp|Q9Y485|DMXL1_HUMAN
sp|Q9UHC1|MLH3_HUMAN
sp|P09884|DPOLA_HUMAN
sp|Q9UBZ9|REV1_HUMAN
sp|P78527|PRKDC_HUMAN
sp|Q02750|MP2K1_HUMAN
sp|Q8TD57|DYH3_HUMAN
sp|Q96JB1|DYH8_HUMAN
sp|P32249|GP183_HUMAN
sp|Q969S9|RRF2M_HUMAN
sp|Q9H9T3|ELP3_HUMAN
sp|Q52LR7|EPC2_HUMAN
sp|Q8N3Y7|RDHE2_HUMAN
sp|Q96QU8|XPO6_HUMAN
sp|P51116|FXR2_HUMAN
sp|O60353|FZD6_HUMAN
sp|P43250|GRK6_HUMAN
sp|Q16666|IF16_HUMAN
sp|Q9UHL9|GT2D1_HUMAN
sp|P07093|GDN_HUMAN
sp|Q92947|GCDH_HUMAN
sp|Q9C091|GRB1L_HUMAN
sp|Q7Z5L2|R3HCL_HUMAN
sp|Q92574|TSC1_HUMAN
sp|Q9P2D3|HTR5B_HUMAN
sp|Q9Y4B4|ARIP4_HUMAN
sp|P19113|DCHS_HUMAN
sp|Q92831|KAT2B_HUMAN
sp|O75446|SAP30_HUMAN
sp|Q02539|H11_HUMAN
sp|Q03164|KMT2A_HUMAN
sp|P78318|IGBP1_HUMAN
sp|Q8TEX9|IPO4_HUMAN
sp|Q7Z2Y8|GVIN1_HUMAN
sp|Q9NZM3|ITSN2_HUMAN
sp|P50213|IDH3A_HUMAN
sp|P41252|SYIC_HUMAN
sp|Q9Y2K7|KDM2A_HUMAN
sp|Q9Y4C1|KDM3A_HUMAN
sp|O94953|KDM4B_HUMAN
sp|Q9HDC5|JPH1_HUMAN
sp|P33176|KINH_HUMAN
sp|Q9NS87|KIF15_HUMAN
sp|Q9HBM1|SPC25_HUMAN
sp|Q4G0J3|LARP7_HUMAN
sp|O95447|LCA5L_HUMAN
sp|Q9C0D2|K1731_HUMAN
sp|Q8IVV2|LOXH1_HUMAN
sp|Q15046|SYK_HUMAN
sp|Q96A59|MALD3_HUMAN
sp|Q8IWI9|MGAP_HUMAN
sp|P35240|MERL_HUMAN
sp|P46821|MAP1B_HUMAN
sp|Q15546|PAQRB_HUMAN
sp|Q9Y2K3|MYH15_HUMAN
sp|Q5FWF5|ESCO1_HUMAN
sp|P20929|NEBU_HUMAN
sp|Q7Z494|NPHP3_HUMAN
sp|Q8NF91|SYNE1_HUMAN
sp|Q8WXH0|SYNE2_HUMAN
sp|Q6ZMZ3|SYNE3_HUMAN
sp|Q09666|AHNK_HUMAN
sp|O94856|NFASC_HUMAN
sp|P12036|NFH_HUMAN
sp|Q13562|NDF1_HUMAN
sp|Q8NEY1|NAV1_HUMAN
sp|Q5SYE7|NHSL1_HUMAN
sp|P30414|NKTR_HUMAN
sp|Q96P71|NECA3_HUMAN
sp|Q6P4R8|NFRKB_HUMAN
sp|Q14980|NUMA1_HUMAN
sp|P37198|NUP62_HUMAN
sp|Q9BXS6|NUSAP_HUMAN
sp|Q02509|OC90_HUMAN
sp|Q6ZRI0|OTOG_HUMAN
sp|Q15154|PCM1_HUMAN
sp|O95153|RIMB1_HUMAN
sp|P42338|PK3CB_HUMAN
sp|Q6IQ23|PKHA7_HUMAN
sp|Q9UKK3|PARP4_HUMAN
sp|Q9UJV9|DDX41_HUMAN
sp|Q5H9U9|DDX6L_HUMAN
sp|Q9HD20|AT131_HUMAN
sp|Q9NR48|ASH1L_HUMAN
sp|Q53EL6|PDCD4_HUMAN
sp|Q16647|PTGIS_HUMAN
sp|Q8NA70|FA47B_HUMAN
sp|Q6P444|MTFR2_HUMAN
sp|Q96QU4|FRG2B_HUMAN
sp|O94915|FRYL_HUMAN
sp|Q5TB80|CE162_HUMAN
sp|Q8IX03|KIBRA_HUMAN
sp|Q9GZM5|YIPF3_HUMAN
sp|Q92954|PRG4_HUMAN
sp|Q6V0I7|FAT4_HUMAN
sp|Q7L2E3|DHX30_HUMAN
sp|Q5T890|RAD26_HUMAN
sp|Q9HCE1|MOV10_HUMAN
sp|Q8TEA1|NSUN6_HUMAN
sp|Q76L83|ASXL2_HUMAN
sp|Q8N431|RGF1C_HUMAN
sp|Q8TC12|RDH11_HUMAN
sp|P42331|RHG25_HUMAN
sp|O94989|ARHGF_HUMAN
sp|P42696|RBM34_HUMAN
sp|Q8IUH3|RBM45_HUMAN
sp|Q5JTH9|RRP12_HUMAN
sp|P21817|RYR1_HUMAN
sp|Q92736|RYR2_HUMAN
sp|Q96BU1|S1PBP_HUMAN
sp|Q96G97|BSCL2_HUMAN
sp|Q8IYB3|SRRM1_HUMAN
sp|Q13535|ATR_HUMAN
sp|Q9P0L2|MARK1_HUMAN
sp|Q9BXM7|PINK1_HUMAN
sp|P36873|PP1G_HUMAN
sp|Q9BYB0|SHAN3_HUMAN
sp|P42224|STAT1_HUMAN
sp|Q2NKQ1|SGSM1_HUMAN
sp|P62318|SMD3_HUMAN
sp|P31639|SC5A2_HUMAN
sp|O43868|S28A2_HUMAN
sp|Q13813|SPTN1_HUMAN
sp|O15020|SPTN2_HUMAN
sp|Q9C093|SPEF2_HUMAN
sp|Q9P2P6|STAR9_HUMAN
sp|Q12772|SRBP2_HUMAN
sp|Q8WXE9|STON2_HUMAN
sp|Q96SB8|SMC6_HUMAN
sp|Q9BX26|SYCP2_HUMAN
sp|Q6N022|TEN4_HUMAN
sp|Q9BXT5|TEX15_HUMAN
sp|Q96EK4|THA11_HUMAN
sp|Q8WZ42|TITIN_HUMAN
sp|P46100|ATRX_HUMAN
sp|O95359|TACC2_HUMAN
sp|Q96QT4|TRPM7_HUMAN
sp|Q92616|GCN1L_HUMAN
sp|Q9UGP8|SEC63_HUMAN
sp|Q96MV1|TMM56_HUMAN
sp|Q07283|TRHY_HUMAN
sp|O15417|TNC18_HUMAN
sp|Q587J7|TDR12_HUMAN
sp|P51451|BLK_HUMAN
sp|P54577|SYYC_HUMAN
sp|Q9P275|UBP36_HUMAN
sp|Q96K76|UBP47_HUMAN
sp|Q9BPX7|CG025_HUMAN
sp|Q9Y6A4|CP080_HUMAN
sp|O95568|MET18_HUMAN
sp|P15918|RAG1_HUMAN
sp|Q96RL7|VP13A_HUMAN
sp|Q7Z7G8|VP13B_HUMAN
sp|Q709C8|VP13C_HUMAN
sp|P36543|VATE1_HUMAN
sp|Q96DN5|TBC31_HUMAN
sp|Q9P1Z0|ZBTB4_HUMAN
sp|Q8ND82|Z280C_HUMAN
sp|Q8TF50|ZN526_HUMAN
sp|Q8N883|ZN614_HUMAN
sp|P02768.2|ALBU_HUMAN
gi|112910|sp|P02765.1|FETUA_HUMAN
gi|116533|sp|P10909.1|CLUS_HUMAN
gi|4502261|ref|NP_000479.1|[Homo sapiens]
gi|4502503|ref|NP_000706.1|[Homo sapiens]
gi|4557325|ref|NP_000032.1|[Homo sapiens]
gi|105990532|ref|NP_000375.2|[Homo sapiens]
gi|105990535|ref|NP_000121.2|[Homo sapiens]
gi|248648|gb|AAB22049.1|[Homo sapiens]
gi|1703025|sp|P01009.3|A1AT_HUMAN
gi|300669605|sp|P04114.2|APOB_HUMAN
gi|119370332|sp|P01024.2|CO3_HUMAN
gi|158517847|sp|P08603.4|CFAH_HUMAN
gi|300669710|sp|P02751.4|FINC_HUMAN
gi|121039|sp|P01857.1|IGHG1_HUMAN
gi|123808|sp|P23083.1|HV103_HUMAN
gi|157834094|pdb|1UOR|[Homo sapiens]
gi|4557871|ref|NP_001054.1|[Homo sapiens]
gi|411989|emb|CAA00844.1|[Homo sapiens]
