# Supplementary material for: CarSPred: A Computational Tool for Predicting Carbonylation Sites of Human Proteins
Source: PLoS One. 2014 Oct 27;9(10):e111478. doi: 10.1371/journal.pone.0111478 (PMC4210226; doi:10.1371/journal.pone.0111478)
Supplement: Data S2 — Training and testing sample sequences corresponding to K, R, T and P carbonylation site predictions. (XLSX) [file pone.0111478.s004.xlsx]

## Sheet: Data S2
Data S2 Training and testing sample sequences corresponding to K, R, T and P carbonylation site predictions. Each of the sample sequences has a length of 27 residues.
Training samples									Testing samples
Lysine(K)		Arginine(R)		Threonine(T)		Proline(P)			Lysine(K)		Arginine(R)		Threonine(T)		Proline(P)
Positive samples	Negative samples	Positive samples	Negative samples	Positive samples	Negative samples	Positive samples	Negative samples		Positive samples	Negative samples	Positive samples	Negative samples	Positive samples	Negative samples	Positive samples	Negative samples
>sp|Q4KWH8|PLCH1_HUMAN	>sp|Q5H9U9|DDX6L_HUMAN	>sp|P42766|RL35_HUMAN	>sp|P62191|PRS4_HUMAN	>sp|Q92688|AN32B_HUMAN	>sp|Q13562|NDF1_HUMAN	>sp|Q04446|GLGB_HUMAN	>sp|Q13535|ATR_HUMAN		>sp|P02768.2|ALBU_HUMAN	>sp|P02768.2|ALBU_HUMAN	>gi|157834094|pdb|1UOR|	>gi|157834094|pdb|1UOR|	>gi|55747|emb|CAA25224.1|Rattus	>gi|158138561|ref|NP_058690.2|Rattus	>gi|548351|sp|Q04690.1|NF1_MOUSE	>gi|27703268|ref|XP_230439.1|Rattus
ILRRTASAPAKGRKKSKMGFQEMVEIK	KISKDLSIAVQMMKRIHSLLERYPEIL	KVTGGAASKLSKIRVVRKSIARVLTVI	ASKLPLVTPHTQCRLKLLKLERIKDYL	DMKRRIHLELRNRTPAAVRELVLDNCK	LAGAQSHGSIFSGTAAPRCEIPIDNIM	YKKLDYGKWELYIPPKQNKSVLVPHGS	DHILEDLCGMLSLPWIYSHSDDGCLKL		ENCDKSLHTLFGDKLCTVATLRETYGE	XXXXXXXXXXXXMKWVTFISLLFLFSS	XXXXDAHKSEVAHRFKDLGEENFKALV	TLFGDKLCTVATLRETYGEMADCCAKQ	EVEAYRQKLEPLGTELHKNAKEMQRHL	TPSGCGEQNMIGMTPTVIAVHYLDQTE	MSVDHDEFLRACTPGASLRKGRGNSSM	RNALTERSKLEDDPLYTSYSSMMAKSC
>sp|Q4KWH8|PLCH1_HUMAN	>sp|P21817|RYR1_HUMAN	>sp|Q8IZT6|ASPM_HUMAN	>sp|Q4KWH8|PLCH1_HUMAN	>sp|O95996|APC2_HUMAN	>sp|Q9P0K7|RAI14_HUMAN	>sp|O95996|APC2_HUMAN	>sp|Q9P1Z0|ZBTB4_HUMAN		>sp|P02768.2|ALBU_HUMAN	>sp|P02768.2|ALBU_HUMAN	>gi|157834094|pdb|1UOR|	>gi|157834094|pdb|1UOR|	>gi|3336842|emb|CAA76847.1|bovine	>gi|12831225|ref|NP_075591.1|Rattus	>gi|50657404|ref|NP_001002826.1|Rattus	>gi|548351|sp|Q04690.1|NF1_MOUSE
KDIEGKENSLAEDKDGRRKGKASIKDP	SGRVEKSPHEQEIKFFAKILLPLINQY	RQHKCAIIIQSYYRMHVQQKKWKIMKK	DGTTGNVLSFSETRAHQVVQQKSEQFM	PASQPLPRKRPPVTQAAGALPGPGASP	HGADVNSRNKSGRTALMLACEIGSSNA	TSPASQPLPRKRPPVTQAAGALPGPGA	EPPVVASGGSYVYPPVQEFPLALIGGG		KQEPERNECFLQHKDDNPNLPRLVRPE	SAYSRGVFRRDAHKSEVAHRFKDLGEE	DKAACLLPKLDELRDEGKASSAKQRLK	GEMADCCAKQEPERNECFLQHKDDNPN	AEDKGACLLPKIETMREKVLTSSARQR	PRKDPPPKDPVIETIRNYFPETWIWDL	LFLKADSHFRHGIPFFVKVRLVDIKGD	RKENKKSVVSQRFPQNSIGAVGSAMFL
>sp|Q4KWH8|PLCH1_HUMAN	>sp|Q8WXH0|SYNE2_HUMAN	>sp|Q8IZT6|ASPM_HUMAN	>gi|4502261|ref|NP_000479.1|	>sp|O95996|APC2_HUMAN	>sp|Q8WZ42|TITIN_HUMAN	>sp|O95996|APC2_HUMAN	>sp|Q14204|DYHC1_HUMAN		>sp|P02768.2|ALBU_HUMAN	>sp|P02768.2|ALBU_HUMAN	>gi|157834094|pdb|1UOR|	>gi|157834094|pdb|1UOR|	>gi|3336842|emb|CAA76847.1|bovine	>gi|12831225|ref|NP_075591.1|Rattus	>gi|55391509|gb|BC085348.1|Rattus	>gi|158138561|ref|NP_058690.2|Rattus
CISKSFVTTGIRDKKGVTVKTKSLEPI	IDQLIVFGEQLIQKSEPLDAVLIEDEL	AIIIQKHCKAFKIRKHYLHLRATVVSI	TNRRVWELSKANSRFATTFYQHLADSK	KTPARTLLAKQHKTQRSPVRIPFMQRP	IRCAQGLPAIFEYTVVGEPAPTVTWFK	VRIPFMQRPARRGPPPLARAVPEPGPR	DLEKPNYIVPDYMPVVYDKLPQPPSHR		FYAPELLFFAKRYKAAFTECCQAADKA	VAHRFKDLGEENFKALVLIAFAQYLQQ	QRLKCASLQKFGERAFKAWAVARLSQR	CFLQHKDDNPNLPRLVRPEVDVMCTAF	VSRSLGKVGTRCCTKPESERMPCTEDY	LSFSPSQSLPASQTHMRVTASPQSLCG	PDSDTDENVGTPCPVSAFPSSTLPVVA	LLLLASSLLALGSPMYSIITPNVLRLE
>sp|P62191|PRS4_HUMAN	>sp|Q9BXT5|TEX15_HUMAN	>sp|Q92688|AN32B_HUMAN	>sp|O95996|APC2_HUMAN	>sp|Q6UB98|ANR12_HUMAN	>sp|Q92736|RYR2_HUMAN	>sp|Q99996|AKAP9_HUMAN	>sp|P37198|NUP62_HUMAN		>sp|P02768.2|ALBU_HUMAN	>sp|P02768.2|ALBU_HUMAN	>gi|157834094|pdb|1UOR|	>gi|157834094|pdb|1UOR|	>gi|3336842|emb|CAA76847.1|bovine	>gi|55747|emb|CAA25224.1|Rattus	>gi|3336842|emb|CAA76847.1|bovine	>gi|27703268|ref|XP_230439.1|Rattus
LVTPHTQCRLKLLKLERIKDYLLMEEE	VQCQEKMASFSFLKDNSTDVCLWKVIE	MDMKRRIHLELRNRTPAAVRELVLDNC	GSRERGEEAAGSDRASDLDSVEWRAIQ	KEQRKENEPEAEKTHLFAKQEKAFYPK	DLVGVISIAFQMPTIAKDGNVVEPDMS	QKLQCVASKLQVLPQKASERLQFETAD	PATPAATTAGATQPAAPTPTATITSTG		SQRFPKAEFAEVSKLVTDLTKVHTECC	AQYLQQCPFEDHVKLVNEVTEFAKTCV	QLCVLHEKTPVSDRVTKCCTESLVNRR	EETFLKKYLYEIARRHPYFYAPELLFF	CVLHEKTPVSEKVTKCCTESLVNRRPC	MKAAVLAVALVFLTGCQAWEFWQQDEP	ERNECFLSHKDDSPDLPKLKPDPNTLC	VLQMISASKGEMSPMVVETLKLGIAIL
>sp|P62910|RL32_HUMAN	>sp|Q96RL7|VP13A_HUMAN	>sp|O95996|APC2_HUMAN	>sp|Q6V0I7|FAT4_HUMAN	>sp|P46013|KI67_HUMAN	>sp|Q6N022|TEN4_HUMAN	>sp|Q9UDR5|AASS_HUMAN	>sp|P32249|GP183_HUMAN		>sp|P02768.2|ALBU_HUMAN	>sp|P02768.2|ALBU_HUMAN	>gi|157834094|pdb|1UOR|	>gi|157834094|pdb|1UOR|	>gi|3336842|emb|CAA76847.1|bovine	>gi|55391509|gb|BC085348.1|Rattus	>gi|3336842|emb|CAA76847.1|bovine	>gi|12831225|ref|NP_075591.1|Rattus
GQILMPNIGYGSNKKTKHMLPSGFRKF	AAVVEVHSRALLVKTTLNISFKTDDLT	RATIRLLEELDRERCFLLNEIEKEEKE	ATDSDIGSNGVDHRSYRIIRGNEAGRF	GEAPTKRKSLVMHTPPVLKKIIKEQPQ	KFGVIYYDINQIITTAVMTHTKHFDAY	KGITNLGYKVLIQPSNRRAIHDKDYVK	XXXMDIQMANNFTPPSATPQGNDCDLY		YKFQNALLVRYTKKVPQVSTPTLVEVS	KTCVADESAENCDKSLHTLFGDKLCTV	TFHADICTLSEKERQIKKQTALVELVK	PYFYAPELLFFAKRYKAAFTECCQAAD	CTLPDTEKQIKKQTALVELLKHKPKAT	VTTPDSDTDENVGTPCPVSAFPSSTLP	ECCQAEDKGACLLPKIETMREKVLTSS	VDKDLFHCLSFTIPRLPSSEEEESLDI
>sp|P42766|RL35_HUMAN	>sp|Q8TD57|DYH3_HUMAN	>sp|O95996|APC2_HUMAN	>sp|Q7Z7G8|VP13B_HUMAN	>sp|P46013|KI67_HUMAN	>sp|P21817|RYR1_HUMAN	>sp|Q8TCU4|ALMS1_HUMAN	>sp|Q9ULV3|CIZ1_HUMAN		>sp|P02768.2|ALBU_HUMAN	>sp|P02768.2|ALBU_HUMAN	>gi|12831225|ref|NP_075591.1|Rattus	>gi|157834094|pdb|1UOR|		>gi|56797757|ref|NP_001008724.1|Rattus	>gi|3336842|emb|CAA76847.1|bovine	>gi|548351|sp|Q04690.1|NF1_MOUSE
QLRVAKVTGGAASKLSKIRVVRKSIAR	LEDETAIKVLSSSKVLSEEISEKQKVA	ELLQVDYEMHKMTRDPLNLALRRYAGM	IVQIEQHSGASQHRIARPSRQSSIVKN	LAGTLPGSKRQLQTPKEKAQALEDLAG	AEGAEEGAAGLEGTAATAAAGATARVV	LNKEVVKVSAAPGPADQKTETLPVHST	ISREEWKGSETYSPNTAYGVDFLVPVM		VLHEKTPVSDRVTKCCTESLVNRRPCF	LRETYGEMADCCAKQEPERNECFLQHK	LGVNKSPLPKEPPRKDPPPKDPVIETI	ELRDEGKASSAKQRLKCASLQKFGERA		GTEYTSHSNMQFSTFDRDADQWEENCA	LKAWSVARLSQKFPKAEFVEVTKLVTD	GRMCKIIDKTCLSPTPTLEQHLMWDDI
>sp|Q8IZT6|ASPM_HUMAN	>sp|Q8NF91|SYNE1_HUMAN	>sp|O95996|APC2_HUMAN	>sp|O15417|TNC18_HUMAN	>sp|P46013|KI67_HUMAN	>sp|Q9BTC0|DIDO1_HUMAN	>sp|Q6UB98|ANR12_HUMAN	>sp|Q8WXH0|SYNE2_HUMAN		>sp|P02768.2|ALBU_HUMAN	>sp|P02768.2|ALBU_HUMAN	>gi|13543768|gb|AAH06035.1|Mus	>gi|157834094|pdb|1UOR|		>gi|2292988|emb|CAA72155.1|Rattus	>gi|3336842|emb|CAA76847.1|bovine	>gi|160332366|sp|P46406.3|G3P_RABIT
RAARLIQTTWRKYKLKTDLKRHQEREK	RRLKIEETWRLWQKFLDDYSRFEDWLK	SALPRRRPPVSGLRRRKPRATRLDERP	RYLTPYDSLLGKNRKALAKGLGLSLKS	FKRGGGKDGSVTGTKRLRCMPAPEEIV	KSFDPSAREPPGSTAGLPQEPKTTAED	PKPKSSPASKDTRPKEKRLVNDDLMQT	LVEPQVSTNMGILPSVTMYNFRYPTTE		ADDKETCFAEEGKKLVAASQAALGLXX	MCTAFHDNEETFLKKYLYEIARRHPYF	XXXXXXXXXXXXERIDGGITGNMRQEA	KFGERAFKAWAVARLSQRFPKAEFAEV		KYEKNIGFSWIEVTILKPHLQVHATPE	IVRYTRKVPQVSTPTLVEVSRSLGKVG	INGKAITIFQERDPANIKWGDAGAEYV
>sp|Q8IZT6|ASPM_HUMAN	>sp|Q92574|TSC1_HUMAN	>sp|O95996|APC2_HUMAN	>sp|Q7L2E3|DHX30_HUMAN	>sp|Q9P2R6|RERE_HUMAN	>sp|Q8IZT6|ASPM_HUMAN	>sp|P46013|KI67_HUMAN	>sp|P46821|MAP1B_HUMAN		>gi|157834094|pdb|1UOR|	>sp|P02768.2|ALBU_HUMAN	>gi|22122547|ref|NP_666176.1|Mus	>gi|157834094|pdb|1UOR|		>gi|3336842|emb|CAA76847.1|bovine	>gi|3336842|emb|CAA76847.1|bovine	>gi|27703268|ref|XP_230439.1|Rattus
RRVLAQRKLLMLKKEKLEKVQNKAASL	DKHLLDRINEYVGKAATRLSILSLLGH	LLAKQHKTQRSPVRIPFMQRPARRGPP	EGVSHVIVDEVHERDVNTDFLLILLKG	REKVASDTEEADRTSSKKTKTQEISRP	KARRHLKMMHIAATLIQRRFRTLMMRR	NESLQNGRKSTEFPRKIREQEPARRVS	YQDKQEGKSTDFAPIKEDFGQEKKTDD		XXDAHKSEVAHRFKDLGEENFKALVLI	HPYFYAPELLFFAKRYKAAFTECCQAA	EQEKGARGGEGNARTHGTPDLVQWTRH	ECCHGDLLECADDRADLAKYICENQDS		DSPDLPKLKPDPNTLCDEFKADEKKFW	RSLGKVGTRCCTKPESERMPCTEDYLS	GMFENFNTDGLFFPVMSFSAGVKNWVD
>sp|Q8IZT6|ASPM_HUMAN	>sp|Q9NXG0|CNTLN_HUMAN	>sp|Q9Y6U3|ADSV_HUMAN	>sp|Q8ND82|Z280C_HUMAN	>sp|Q8IXH8|CAD26_HUMAN	>gi|105990535|ref|NP_000121.2|	>sp|P46013|KI67_HUMAN	>sp|Q6ZRI0|OTOG_HUMAN		>gi|157834094|pdb|1UOR|	>sp|P02768.2|ALBU_HUMAN	>gi|56797757|ref|NP_001008724.1|Rattus	>gi|157834094|pdb|1UOR|		>gi|204352|gb|AAA41232.1|Rattus	>gi|3336842|emb|CAA76847.1|bovine	>gi|158138561|ref|NP_058690.2|Rattus
YRMHVQQKKWKIMKKAALLIQKYYRAY	SLVVEREKQKSEAKDRKVLEILQVKDA	GETPIFKQFFKDWRDKDQSDGFGKVYV	FRSSTFSDVEAHFRAAHENTKNLLCPF	DIYKEMMPRRLTQTGKRKHGALARTPS	DTGQASCPPGLYQTVPPEEHYQTFPIQ	EGIKVLKQRAKKKPNPVEEEPSRRRPR	DVVEFVHSWQEQAPNQPPGPTTSSLPR		CCQAADKAACLLPKLDELRDEGKASSA	YKAAFTECCQAADKAACLLPKLDELRD	KTITKTVLGNDGHREVVKEVVTSDDGS	KDVFLGMFLYEYARRHPDYSVVLLLRL		IVIMMGHHLGKEFTPSAQAAFQKVVAG	LILNRLCVLHEKTPVSEKVTKCCTESL	IWDVVEKADIGCTPGSGKNYAGVFMDA
>sp|O94929|ABLM3_HUMAN	>sp|P20929|NEBU_HUMAN	>sp|Q8TCU4|ALMS1_HUMAN	>sp|Q8WZ42|TITIN_HUMAN	>sp|O60716|CTND1_HUMAN	>sp|Q8WZ42|TITIN_HUMAN	>sp|Q9P2R6|RERE_HUMAN	>sp|Q969S9|RRF2M_HUMAN		>gi|157834094|pdb|1UOR|	>sp|P02768.2|ALBU_HUMAN	>gi|56797757|ref|NP_001008724.1|Rattus	>gi|157834094|pdb|1UOR|		>gi|2493792|sp|Q63514.1|C4BPA_RAT	>gi|3336842|emb|CAA76847.1|bovine	>gi|2292988|emb|CAA72155.1|Rattus
MHKLQSGIGRLILKEEMKARSSSYADP	KLQNEREYRLDWAKWKAKIQSPVDMLS	REEEKRKSEYKSYRLRAQLYKKRVTNQ	EDSSYAELFVKGVREVYDYYCRRTMKK	GMMSDYGTARRTGTPSDPRRRLRSYED	YLRVLDQNIPPSFTKKLTKMDKVLGSS	GELITFYYYWKKTPEAASSRAHRRHRR	YAVESIREKLKAKPLLLQLPIGEAKTF		RDEGKASSAKQRLKCASLQKFGERAFK	CLLPKLDELRDEGKASSAKQRLKCASL	VVWVPFRGADYSLRAVRMKIRPLVGQX	ARRHPDYSVVLLLRLAKTYETTLEKCC		FSCSEGYILIGSSTSYCEIQGKGVSWS	VTKCCTESLVNRRPCFSALTPDETYVP	LVKHLQMTSTSLSPQGISTLETESTFM
>sp|Q99996|AKAP9_HUMAN	>sp|P54577|SYYC_HUMAN	>sp|Q6UB99|ANR11_HUMAN	>sp|O94953|KDM4B_HUMAN	>sp|Q6YHK3|CD109_HUMAN	>sp|Q6P4R8|NFRKB_HUMAN	>sp|Q9UBB4|ATX10_HUMAN	>sp|Q9P2P6|STAR9_HUMAN		>gi|157834094|pdb|1UOR|	>sp|P02768.2|ALBU_HUMAN	>gi|27703268|ref|XP_230439.1|Rattus	>gi|157834094|pdb|1UOR|		>gi|12831225|ref|NP_075591.1|Rattus	>gi|3336842|emb|CAA76847.1|bovine	>gi|2493792|sp|Q63514.1|C4BPA_RAT
KTLELKDKLTTADKLLGELQEQIVQKN	PPAGSAPGEHVFVKGYEKGQPDEELKP	PRVLKDKSRDEGPRLGDAKLKEKFKDG	KCCLQVHASCYGIRPELVNEGWTCSRC	PLYCSMNSKHLNGTITAKYTYGKPVKG	SPAKASSASAPSSTPTGTTVVKVTPDL	TALFKEQRNRETAPRTIFQRVLDILKK	FPPQLLSSFIKRQPLVIARLASFLGRX		YICENQDSISSKLKECCEKPLLEKSHC	SSAKQRLKCASLQKFGERAFKAWAVAR	KQKTLYQQARLHERGAAEMVLQMISAS	QLGEYKFQNALLVRYTKKVPQVSTPTL		DQDSYCLGANGRHTSSWLVTPKSLGNV	KKQTALVELLKHKPKATEEQLKTVMEN	TCTVVNKTVGVWSPSPPTCERIICPWP
>sp|Q99996|AKAP9_HUMAN	>sp|Q99996|AKAP9_HUMAN	>sp|Q8N7Z5|ANR31_HUMAN	>sp|Q96JB1|DYH8_HUMAN	>sp|Q9NXG0|CNTLN_HUMAN	>sp|Q9Y2K7|KDM2A_HUMAN	>sp|Q32NB8|PGPS1_HUMAN	>sp|Q99996|AKAP9_HUMAN		>gi|157834094|pdb|1UOR|	>sp|P02768.2|ALBU_HUMAN	>gi|3336842|emb|CAA76847.1|bovine	>gi|157834094|pdb|1UOR|		>gi|160332366|sp|P46406.3|G3P_RABIT	>gi|160332366|sp|P46406.3|G3P_RABIT	>gi|27703268|ref|XP_230439.1|Rattus
LQCVASKLQVLPQKASERLQFETADDE	IGRHVLGILDRSSKSQSSASLIWRSEA	TSLPCLSLRKLPPRSEISSEKDSQELT	VHNIENASPATVSRMGMVYISSSALSW	STPEKNGKEMLEQTLQKVTELENRLKS	QLIHDPVSPRGMVTRSSPGAGPSDHHS	LESTLEKSLQAKFPSNLKVSILLDFTR	LQTLCSVLGEYYTPALKCEVNAEDKEN		HPDYSVVLLLRLAKTYETTLEKCCAAA	KAWAVARLSQRFPKAEFAEVSKLVTDL	DKGACLLPKIETMREKVLTSSARQRLR	VPQVSTPTLVEVSRNLGKVGSKCCKHP		VGVNGFGRIGRLVTRAAFNSGKVDVVA	HLKGGAKRVIISAPSADAPMFVMGVNH	VFNTKTPRERSMWPLRKCPWKRQSVQT
>sp|Q9UDR5|AASS_HUMAN	>sp|P49454|CENPF_HUMAN	>sp|P46013|KI67_HUMAN	>sp|Q6ZRI0|OTOG_HUMAN	>sp|Q7Z7A1|CNTRL_HUMAN	>sp|O60706|ABCC9_HUMAN	>sp|Q32NB8|PGPS1_HUMAN	>sp|P42331|RHG25_HUMAN		>gi|157834094|pdb|1UOR|	>sp|P02768.2|ALBU_HUMAN	>gi|3336842|emb|CAA76847.1|bovine	>gi|157834094|pdb|1UOR|		>gi|56797757|ref|NP_001008724.1|Rattus		>gi|2292988|emb|CAA72155.1|Rattus
APKHIKGITNLGYKVLIQPSNRRAIHD	SIEKLRARLEADEKKQLCVLQQLKESE	ESLQNGRKSTEFPRKIREQEPARRVSR	QAAESLRVQRLGERVVDSGRSGARGMR	SDLNTKNELLKQKTIELTRACQKQYEL	EEEEEEDEDDNMSTVMRLRTKMPWKTC	GSRGRKNSRTMLLPLLRRFPEQVRVSL	EEWVKFLRRVAGTPCGVFGQRLDETVA		GKVGSKCCKHPEAKRMPCAEDYLSVVL	EFAEVSKLVTDLTKVHTECCHGDLLEC	KVGTRCCTKPESERMPCTEDYLSLILN	KVGSKCCKHPEAKRMPCAEDYLSVVLN		ELGSFYDSRFGSLTSNFKEFGSKTSDS		ENLNRAVDYASKIPAQGGTNINKAVLS
>sp|Q01432|AMPD3_HUMAN	>sp|Q8NF91|SYNE1_HUMAN	>sp|P46013|KI67_HUMAN	>sp|Q8WZ42|TITIN_HUMAN	>sp|P49454|CENPF_HUMAN	>sp|Q5VWQ8|DAB2P_HUMAN	>sp|Q9ULV3|CIZ1_HUMAN	>sp|Q7Z7G8|VP13B_HUMAN		>gi|157834094|pdb|1UOR|	>sp|P02768.2|ALBU_HUMAN	>gi|3336842|emb|CAA76847.1|bovine	>gi|157834094|pdb|1UOR|		>gi|3336842|emb|CAA76847.1|bovine		>gi|27703268|ref|XP_230439.1|Rattus
DEQVRLLAEKVFAKVLREEDSKDALSL	MIKIRLQNLQDAAKDMKKFEAELKKLQ	RGGGKDGSVTGTKRLRCMPAPEEIVEE	SPVSSERSLSRFERSARFDIFSRYESM	NQLRGELDTMSKKTTALDQLSEKMKEK	ERYSMQARNGISPTNPTKLQITENGEF	QLQQEAEPQKQVQPQVQPQAHSQGPRQ	LKMIVCALEHEYEPYSRLKSDIKDENE		ADICTLSEKERQIKKQTALVELVKHKP	DLLECADDRADLAKYICENQDSISSKL	MPCTEDYLSLILNRLCVLHEKTPVSEK	DRVTKCCTESLVNRRPCFSALEVDETY		VEKDAIPENLPPLTADFAEDKDVCKNY		AAEGLGNRLCFLEPTSEAKKISKAYYK
>sp|Q9P0K7|RAI14_HUMAN	>sp|P54577|SYYC_HUMAN	>sp|Q96KQ4|ASPP1_HUMAN	>sp|Q9UHL9|GT2D1_HUMAN	>sp|Q8TD26|CHD6_HUMAN	>sp|O95153|RIMB1_HUMAN	>sp|Q9ULV3|CIZ1_HUMAN	>sp|Q9UHL9|GT2D1_HUMAN		>gi|157834094|pdb|1UOR|	>sp|P02768.2|ALBU_HUMAN	>gi|3336842|emb|CAA76847.1|bovine	>gi|27703268|ref|XP_230439.1|Rattus		>gi|121052|sp|P20760.1|IGG2A_RAT		>gi|27703268|ref|XP_230439.1|Rattus
QVSKISSERSGTPKKRKAPPPPISPTQ	FPLKSEFVILRDEKWGGNKTYTAYVDL	VELTLSELQDMAARQQQQIENQQQMLV	DIPFRNPNTYDIHRLEKILKAREHVRM	RTKSRKASKEQGPTPVEKKKKGKRKSE	ALQRECRELQARLTLVGKEGPQWLHVR	RTQDHKIAKQSLRPFCTVCNRYFKTPR	REHVRMVIINQLQPFAEICNDAKVPAK		ALVELVKHKPKATKEQLKAVMDDFAAF	AKYICENQDSISSKLKECCEKPLLEKS	KVTKCCTESLVNRRPCFSALTPDETYV	KSEEKNPIPQCPPRLDVQTIQPVLWSR		LAPGTALKSNSMVTLGCLVKGYFPEPV		SSFLKVETERCLQPLQMMALHIPEENR
>sp|Q9P0K7|RAI14_HUMAN	>sp|P20929|NEBU_HUMAN	>sp|Q96KQ4|ASPP1_HUMAN	>sp|Q15154|PCM1_HUMAN	>sp|Q9ULV3|CIZ1_HUMAN	>sp|O95996|APC2_HUMAN	>sp|Q8NCX0|CC150_HUMAN	>sp|Q5H9U9|DDX6L_HUMAN		>gi|14465|emb|CAA00047.1|	>sp|P02768.2|ALBU_HUMAN	>gi|160332366|sp|P46406.3|G3P_RABIT	>gi|27703268|ref|XP_230439.1|Rattus		>gi|158138561|ref|NP_058690.2|Rattus		>gi|56797757|ref|NP_001008724.1|Rattus
ITTLRTAAKEMEEKISNLKEHLASKEV	ISEKKYRQHPDTLKYSTLMDSMNMVLA	DLEALRRKLANAPRPLKKRSSITEPEG	QQNQHPEKPGGKERGSSASHPPSPSLF	QLYYMGDLIQHRRTQDHKIAKQSLRPF	DITSLYNLKFQPPTLGPEPAARTPEGS	SVLHRWERKQNLRPMPKKYHSEVQRKX	KDLPILKSDDPVVPSLFKQKTSDELLH		MCTAFHDNEETFLKKYLYEIARRHPYF	SKLKECCEKPLLEKSHCIAEVENDEMP	XXXMVKVGVNGFGRIGRLVTRAAFNSG	GYPDIGWNPIEGERYLSFLRFAVFVNS		IISRSHFPESWLWTIEELKEPEKNGIS		ADYSLRAVRMKIRPLVGQXXXXXXXXX
>sp|Q6UB99|ANR11_HUMAN	>sp|Q8WZ42|TITIN_HUMAN	>sp|Q9P2R6|RERE_HUMAN	>sp|Q8WXE9|STON2_HUMAN	>sp|Q8NCX0|CC150_HUMAN	>sp|O15417|TNC18_HUMAN	>sp|Q96LX7|CCD17_HUMAN	>sp|Q96RL7|VP13A_HUMAN		>gi|121052|sp|P20760.1|IGG2A_RAT	>sp|P02768.2|ALBU_HUMAN	>gi|160332366|sp|P46406.3|G3P_RABIT	>gi|22122547|ref|NP_666176.1|Mus		>gi|55391508|gb|AAH85359.1|Rattus		>gi|158138561|ref|NP_058690.2|Rattus
RKDRGAADAGRDKKEKVFEKHKEKKDK	VKKPPPPTTLIPAKAPEIIDVSSKAEE	KKTPEAASSRAHRRHRRQAVFRRIKTR	LNRTPSVTEASPWRATNPFLNETLQDV	KKNAAIIEEELKTTKRKMNLKIQELRR	SGLAMDSHRVGAATAGRLPASGLPGPL	REAELYSPVQKANPGTLAAEIRALREA	LVMNRRSDFDFSAPKINLEIELHNIAI		PIVHRDWLNGKTFKCKVNSGAFPAPIE	ADLPSLAADFVESKDVCKNYAEAKDVF	LVINGKAITIFQERDPANIKWGDAGAE	MEAVKTQFLEQAQRELAELLDRALWEA		FQPLVEEPKNLVKTNCELYEKLGEYGF		KDSCVGTLVVKGDPRDNRQPAPGHQTT
>sp|Q6UB99|ANR11_HUMAN	>sp|Q2M329|CCD96_HUMAN	>sp|P01160|ANF_HUMAN	>sp|Q4G0J3|LARP7_HUMAN	>sp|Q96LX7|CCD17_HUMAN	>sp|Q6ZRI0|OTOG_HUMAN	>sp|Q9H0W5|CCDC8_HUMAN	>sp|Q9BX26|SYCP2_HUMAN		>gi|204352|gb|AAA41232.1|Rattus	>sp|P02768.2|ALBU_HUMAN		>gi|22122547|ref|NP_666176.1|Mus		>gi|12831225|ref|NP_075591.1|Rattus		>gi|548351|sp|Q04690.1|NF1_MOUSE
ELKPYGSSAINILKEKKKREKHREKWR	ALREVEQIQALEDKKEKEMSAVRLENI	LLKSKLRALLTAPRSLRRSSCFGGRMD	VVEEKKKKKKKKGRMKKEDNIQAKEEN	AELYSPVQKANPGTLAAEIRALREAYI	ALPPETPAAASLSTATDGLAATPFMSL	WHTPRLPTLPKRVPRAGEARNLRVLRA	LNSNSGVGGTIKSPKNNEKNFLCASES		QKVVAGVATALAHKYHXXXXXXXXXXX	HPDYSVVLLLRLAKTYETTLEKCCAAA		LVFGGLLNFTMNDRHTGPAWNILMWTF		NEQVFIKAQEAGYTNATTTDQHGLAKF		QKRVMALLRRIEHPTAGNIEAWEDTHA
>sp|Q6UB99|ANR11_HUMAN	>sp|Q9C091|GRB1L_HUMAN	>sp|Q32NB8|PGPS1_HUMAN	>sp|Q14008|CKAP5_HUMAN	>sp|Q96LX7|CCD17_HUMAN	>gi|105990532|ref|NP_000375.2|	>sp|Q14204|DYHC1_HUMAN	>sp|P15918|RAG1_HUMAN		>gi|404382|gb|AAB27603.1|rats	>sp|P02768.2|ALBU_HUMAN		>gi|27703268|ref|XP_230439.1|Rattus		>gi|2493792|sp|Q63514.1|C4BPA_RAT		>gi|548351|sp|Q04690.1|NF1_MOUSE
DKSRDEGPRLGDAKLKEKFKDGAEKEK	TELSVATHFVARLKSWRGNEPEEWIPR	GRKNSRTMLLPLLRRFPEQVRVSLFHT	YLVVKVGEPKDVIRKDVRAILNRMCLV	RGLEASWIWVQLRTGLARDGRDTGRTT	DPNNYLPKESMLKTTLTAFGFASADLI	VEQAEAVVRLSCLPAFKDLIAKVQADE	RTVKAITGRQIFQPLHALRNAEKVLLP		XXXXXXVHLTDAEKAAVNGLXGKVNPD	KCCAAADPHECYAKVFDEFKPLVEEPQ		ELLSYLCDCELQHRVEAIVAFGDIYVS		SNGKHNGREEEFFTYRSSVTYKCDPDF		GDLLIYHVLLTLKPYYAKPYEIVVDLT
>sp|Q6UB98|ANR12_HUMAN	>sp|Q8IX03|KIBRA_HUMAN	>sp|Q9NXG0|CNTLN_HUMAN	>sp|Q9BYB0|SHAN3_HUMAN	>sp|Q9H0W5|CCDC8_HUMAN	>sp|Q7Z7G8|VP13B_HUMAN	>sp|Q9Y2E4|DIP2C_HUMAN	>sp|Q8TEX9|IPO4_HUMAN		>gi|2292988|emb|CAA72155.1|Rattus	>sp|P02768.2|ALBU_HUMAN		>gi|548351|sp|Q04690.1|NF1_MOUSE		>gi|158138561|ref|NP_058690.2|Rattus		>gi|548351|sp|Q04690.1|NF1_MOUSE
TKKEYVVSGEHKQKGKVKRKLKNQNKN	GERSTRWYNLLSYKYLKKQSRELKPVG	CSNKKVSIDSLKQRLNVAVKEKSQYEQ	PSLRSLPHQLLLQRLQEEKDRDRDADQ	GIQEAEVSAAQGTTGTAPGARARKQVK	GMMLWRYPEPRVLTLVRITPVPFNTTE	AALAKHKERKMAVPMPSKRRSLVVQTS	LTTMAPYLSTEDVPLARMLVPKLIMAM		LLQRRLGMYELLLKVRPEQLVKHLQMT	EFKPLVEEPQNLIKQNCELFEQLGEYK		RRDDLSFCQEMKFRNKMVEYLTDWVMG		PQDAKSSMILDICTRYLGDVDATMSIL		ESNVLLDEEVLTDPKIQALLLTVLATL
>sp|Q6UB98|ANR12_HUMAN	>sp|O95996|APC2_HUMAN	>sp|Q7Z7A1|CNTRL_HUMAN	>sp|Q8IZT6|ASPM_HUMAN	>sp|Q2M329|CCD96_HUMAN	>sp|Q7Z7G8|VP13B_HUMAN	>sp|Q02750|MP2K1_HUMAN	>sp|P12036|NFH_HUMAN		>gi|12831225|ref|NP_075591.1|Rattus	>sp|P02768.2|ALBU_HUMAN		>gi|27703268|ref|XP_230439.1|Rattus		>gi|158138561|ref|NP_058690.2|Rattus		>gi|548351|sp|Q04690.1|NF1_MOUSE
LKELFRQQEVVRMKLRLQHSIEREKLI	VAPPCLAQPAAPAKVPSPGQQRSRSLH	TDLQLQEADEEKERILAQLRELEKKKK	ASSPPVLSLSHFCRSPFLCFGDVLLGA	EGKEVRFQASLPLTRIDEEEAAAAPEA	CVFIPNDSLPSPSTIVSGDIPGTVRSW	GSLDQVLKKAGRIPEQILGKVSIAVIK	AEEAASPEKEAKSPVKEEAKSPAEAKS		SGSGRIEVERTRNKFLFLKADSHFRHG	KQNCELFEQLGEYKFQNALLVRYTKKV		TLQRCQQEESQAARIIRNTTALFSQFV		DSVWVDVKDSCVGTLVVKGDPRDNRQP		RKSFDHLISDTKAPKRQEMESGITTPP
>sp|Q8N7Z5|ANR31_HUMAN	>sp|P46013|KI67_HUMAN	>sp|P49454|CENPF_HUMAN	>sp|P51116|FXR2_HUMAN	>sp|Q8NA66|CNBD1_HUMAN	>sp|Q8WZ42|TITIN_HUMAN	>sp|Q969S9|RRF2M_HUMAN	>sp|Q8IX03|KIBRA_HUMAN		>gi|12831225|ref|NP_075591.1|Rattus	>sp|P02768.2|ALBU_HUMAN		>gi|13543768|gb|AAH06035.1|Mus		>gi|2493792|sp|Q63514.1|C4BPA_RAT		>gi|2292988|emb|CAA72155.1|Rattus
GFKLREDLQEQMNKNKMMPVLSEDTIL	TEVSCKSPQPESFKTSRSSKQRLKIPL	EKLKLAVADLEKQRDCSQDLLKKREHH	ELFILSTTEAPVKRASLLGDMHFRSLR	PDLTFQLNDKHLKTLSKTVFSETWLKG	RADRWVRVNKVPVTMTRYRSTGLTEGL	CCYKIRASLKRLKPHVPLGRNCSSLPG	QLEQAKSHGEKELPQWLREDERFRLLL		YVRDMGLTAFTNLKIKHPTYCYEMNMV	EYKFQNALLVRYTKKVPQVSTPTLVEV		KLLEQALVIEEQLRRAAYLNMSEDPSH		YECEEGYRLVGEATISCWYSQWTPAAP		VANPLLSSVTFEYPSNAVEDVTRYNFQ
>sp|Q8N7Z5|ANR31_HUMAN	>sp|P46013|KI67_HUMAN	>sp|Q9UPV0|CE164_HUMAN	>sp|P12036|NFH_HUMAN	>sp|P35663|CYLC1_HUMAN	>sp|Q8IZT6|ASPM_HUMAN	>sp|Q16666|IF16_HUMAN	>sp|Q9P2R6|RERE_HUMAN		>gi|55391508|gb|AAH85359.1|Rattus	>sp|P02768.2|ALBU_HUMAN		>gi|548351|sp|Q04690.1|NF1_MOUSE		>gi|12831225|ref|NP_075591.1|Rattus		>gi|12831225|ref|NP_075591.1|Rattus
SSSSGSGQQDTIKKALNYSTAPKKKCI	KQILDPAARVTGMKKWPRTPKEEAQSL	REKLCQEEEEEILRLHQQKEQSLSSLR	KKAQALQEECGYLRRHHQEEVGELLGQ	GTNDKSRPLKSQITVTRHDKRKLEEGQ	KLYQFLHLRKAAITIQSSYRRLMVKKK	AQKRKKSTKEKAGPKGSKVSEEQTQPP	AVPPQGSPTASQAPNQPQAPTAPVPHT		TFTFHSDICTLPDKEKQIKKQTALAEL	STPTLVEVSRNLGKVGSKCCKHPEAKR		SNQAADDDIKCLTRDLDQASMEAVVSL		EVEMSAYVVLARLTAQPAPSPEDLALS		GANGRHTSSWLVTPKSLGNVNFSVSVE
>sp|Q8N7Z5|ANR31_HUMAN	>sp|Q14980|NUMA1_HUMAN	>sp|Q8TD26|CHD6_HUMAN	>sp|P36543|VATE1_HUMAN	>sp|P35663|CYLC1_HUMAN	>sp|Q8TEX9|IPO4_HUMAN	>sp|Q9UHL9|GT2D1_HUMAN	>sp|Q8IYE0|CC146_HUMAN		>gi|60678292|ref|NP_001007723.1|Rattus	>sp|P02768.2|ALBU_HUMAN		>gi|13543768|gb|AAH06035.1|Mus		>gi|56797757|ref|NP_001008724.1|Rattus		>gi|27703268|ref|XP_230439.1|Rattus
TWNYAWSKVTYLGKELLRYVSEDAPIL	KHPSSPECLVSAQKVLEGSELELAKMT	ARTLYRIELLRKVREQVLKCPQLHERL	GDRKIKVSNTLESRLDLIAQQMMPEVR	SQKDKKDSKNSKKTNTEFLHTKNNPKK	ICGALARLLMASPTRKPEPQVLAALLH	PEAVEIVGIPDKIPFKRPCTYGVPKLK	TDRIKDLEKQFVKPDGENRARFLPGKD		XXMVLSAADKTNIKNCWGKIGGHGGEY	LSVVLNQLCVLHEKTPVSDRVTKCCTE		LEELLSDMKADVTRLPATIARIPPVAV		RMKGLIDEANQDFTNRINKLKNSLFDF		TKKKKMKVYDRYIPPDLCVCNFVLEQS
>sp|P46013|KI67_HUMAN	>sp|Q92831|KAT2B_HUMAN	>sp|O95232|LC7L3_HUMAN	>sp|Q13562|NDF1_HUMAN	>sp|Q9BTC0|DIDO1_HUMAN	>sp|P15918|RAG1_HUMAN	>sp|Q9C091|GRB1L_HUMAN	>sp|Q9BX26|SYCP2_HUMAN		>gi|60678292|ref|NP_001007723.1|Rattus	>sp|P02768.2|ALBU_HUMAN		>gi|56797757|ref|NP_001008724.1|Rattus		>gi|2292988|emb|CAA72155.1|Rattus		>gi|2493792|sp|Q63514.1|C4BPA_RAT
IELKENDEKMKAMKRSRTWGQKCAPMS	EIVFCAVTSNEQVKGYGTHLMNHLKEY	LRYLQSLLAEVERRIRRGHARLALSQN	KRRGPKKKKMTKARLERFKLRRMKANA	RQPKRTERVEQFLTIARRRGRRSMPVS	TFLSCSQYHKMYRTVKAITGRQIFQPL	EWIPRTYQDLDGLPCIVILTGKDPLGE	SYSSEERFMEIESPHINENYIQSKREE		VKAHGKKVADALAKAADHVEDLPGALS	CFSALEVDETYVPKEFNAETFTFHADI		FWLGNDYLHLLTLRGSVLRVELEDWAG		ELGQFYQDIIWDDTKQTVRVLGIDYPA		GEATISCWYSQWTPAAPQCKALCRKPE
>sp|P46013|KI67_HUMAN	>sp|Q8IVV2|LOXH1_HUMAN	>sp|Q8IYE0|CC146_HUMAN	>sp|P21817|RYR1_HUMAN	>sp|Q5VWQ8|DAB2P_HUMAN	>sp|Q15154|PCM1_HUMAN	>sp|Q9P2D3|HTR5B_HUMAN	>sp|P21817|RYR1_HUMAN		>gi|158138561|ref|NP_058690.2|Rattus	>sp|P02768.2|ALBU_HUMAN		>gi|55391508|gb|AAH85359.1|Rattus		>gi|2493792|sp|Q63514.1|C4BPA_RAT		>gi|27703268|ref|XP_230439.1|Rattus
GTLPGSKRQLQTPKEKAQALEDLAGFK	HGNVGVNRGWFCEKVVILCPFTGIQQT	EKQFVKPDGENRARFLPGKDLTEKEMI	EYNACSVYTTKSPRERAILGLPNSVEE	NLLQEYPDDRTARTLTLIAKVTQNLAN	DKTPKSKSKKRNSTQLKSRVKNIRYES	LYPHAFKTVMGAAPELKVRLETAVRAS	AVCTHARSLWRLEPLRISWSGSHLRWG		MERRMDKAGQYTDKGLRKCCEDGMRDI	TFTFHADICTLSEKERQIKKQTALVEL		AAVRQRMKCSSMQRFGERAFKAWAVAR		DEVSYTCQNDIMLTATCKSDGTWHPRT		PKNYMMSNGYKPAPLDLSDVKLLPPQE
>sp|P46013|KI67_HUMAN	>sp|Q96DN5|TBC31_HUMAN	>sp|Q8NCX0|CC150_HUMAN	>sp|Q14980|NUMA1_HUMAN	>sp|Q8TD57|DYH3_HUMAN	>sp|P12036|NFH_HUMAN	>sp|P19113|DCHS_HUMAN	>sp|Q9NZM3|ITSN2_HUMAN		>gi|20863524|ref|XP_146344.1|Mus	>sp|P02768.2|ALBU_HUMAN		>gi|27703268|ref|XP_230439.1|Rattus		>gi|55391508|gb|AAH85359.1|Rattus		>gi|27703268|ref|XP_230439.1|Rattus
ETTHTDKEPVGEGKGTKAFKQPAKRKL	AVTRDGRILAAGGKSNHLHLWCLEARQ	QSVLHRWERKQNLRPMPKKYHSEVQRK	TSVPGEPASPISQRLPPKVESLESLYF	LWFAEFRDLRFVRTAEILAGKLPLQPQ	KPKTEAKAKEDDKTLSKEPSKPKAEKA	LKEIAKAGRLFLIPATIQDKLIIRFTV	AAYSVGEEYIALYPYSSVEPGDLTFTE		SGRWKTMSAKEKGKFEDMAKAGKARYE	RQIKKQTALVELVKHKPKATKEQLKAV		LYSLGTGKNIYVERQRPALGECLASLA		VSLLLRLAKKYEATLEKCCAEGDPPAC		IRPNIFLGVAEGSPQYKKWYFELIIDQ
>sp|Q9P2R6|RERE_HUMAN	>sp|Q9C093|SPEF2_HUMAN	>sp|Q96LX7|CCD17_HUMAN	>sp|Q6ZMZ3|SYNE3_HUMAN	>sp|Q8TD57|DYH3_HUMAN	>sp|Q8TD57|DYH3_HUMAN	>sp|Q02539|H11_HUMAN	>sp|Q14980|NUMA1_HUMAN		>gi|3336842|emb|CAA76847.1|bovine	>sp|P02768.2|ALBU_HUMAN		>gi|121052|sp|P20760.1|IGG2A_RAT		>gi|55747|emb|CAA25224.1|Rattus		>gi|548351|sp|Q04690.1|NF1_MOUSE
VASDTEEADRTSSKKTKTQEISRPNSP	LGERYLNEMASTEKLTDVARYHIETST	LFDQDQRVLSGRWRLPLRALPLDPSLS	EEGLDLGAQMEAARPLVQENPNHQHKM	SLKTYDKDNIPPLTMKRIRERFINHPE	TAMGPPGGGRNDITGRFTRHLNIISIN	AVKPKAAKARVTKPKTAKPKKAAPKKK	KFQVATDALKSREPQAKPQLDLSIDSL		CFLSHKDDSPDLPKLKPDPNTLCDEFK	LVKHKPKATKEQLKAVMDDFAAFVEKC		PIEKSISKPEGTPRGPQVYTMAPPKEE		GKQLNLNLLDNWDTLGSTVGRLQEQLG		LIESTVIALTKLQPLLNKDSPLHKALF
>sp|Q9UBB4|ATX10_HUMAN	>sp|Q8TD26|CHD6_HUMAN	>sp|Q9H0W5|CCDC8_HUMAN	>sp|Q9BXS6|NUSAP_HUMAN	>sp|Q96JB1|DYH8_HUMAN	>sp|Q9UGP8|SEC63_HUMAN	>sp|Q03164|KMT2A_HUMAN	>sp|Q709C8|VP13C_HUMAN		>gi|3336842|emb|CAA76847.1|bovine	>sp|P02768.2|ALBU_HUMAN		>gi|160332366|sp|P46406.3|G3P_RABIT		>gi|2292988|emb|CAA72155.1|Rattus		>gi|158138561|ref|NP_058690.2|Rattus
APRTIFQRVLDILKKSSHAVELACRDP	QEGAAKGSKDREPKPKRKREPKEPKEP	REYVSQVSWGKLKRRVKGWAPRAGPGV	VRFSAATKDNEHKRSLTKTPARKSAHV	VAGADGKGITFIFTDSEIKDEAFLEYL	EAKPVPENHPQWDTAIEGDEDQEDSEG	ARLESTPNSRFSAPSCGSSEKSSAASQ	DQGFLGAIIALFTPTTDPEAERRRTKL		CCQAEDKGACLLPKIETMREKVLTSSA	LKAVMDDFAAFVEKCCKADDKETCFAE		IPELNGKLTGMAFRVPTPNVSVVDLTC		AQVLNLSLKYNFVTPLTHMVVTKPEDQ		SYIIGKDTWVEHWPEAEECQDQKNQKQ
>sp|O60706|ABCC9_HUMAN	>sp|Q13813|SPTN1_HUMAN	>sp|Q9H0W5|CCDC8_HUMAN	>sp|Q8WZ42|TITIN_HUMAN	>sp|P51116|FXR2_HUMAN	>sp|Q9UHL9|GT2D1_HUMAN	>sp|Q8TEX9|IPO4_HUMAN	>sp|Q8TCU4|ALMS1_HUMAN		>gi|3336842|emb|CAA76847.1|bovine	>sp|P02768.2|ALBU_HUMAN		>gi|3336842|emb|CAA76847.1|bovine		>gi|55391508|gb|AAH85359.1|Rattus		>gi|548351|sp|Q04690.1|NF1_MOUSE
TLIISAHKKPIDLKAIGKLPIAMRAVT	LAALADQWQFLVQKSAEKSQKLKEANK	HTPRLPTLPKRVPRAGEARNLRVLRAE	PSPPLDLHVTDAGRKHIAIAWKPPEKN	ASLLGDMHFRSLRTKLLLMSRNEEATK	TNGCGPDRWNSAFTRKDEIITSLVSAL	ESVFEEVFKLLECPHLNVRKAAHEALG	PAGPLGSSALGEKPITFYRQALLDSPL		SRSLGKVGTRCCTKPESERMPCTEDYL	KADDKETCFAEEGKKLVAASQAALGLX		LVEVSRSLGKVGTRCCTKPESERMPCT		KCCAEGDPPACYGTVLAEFQPLVEEPK		SPKGSEGYLAATYPAVGQTSPRARKSM
>sp|Q13490|BIRC2_HUMAN	>sp|Q8IXH8|CAD26_HUMAN	>sp|Q8IUI8|CRLF3_HUMAN	>sp|Q8WZ42|TITIN_HUMAN	>sp|P43250|GRK6_HUMAN	>sp|Q8WZ42|TITIN_HUMAN	>sp|Q9Y4C1|KDM3A_HUMAN	>sp|Q8WZ42|TITIN_HUMAN		>gi|3336842|emb|CAA76847.1|bovine	>gi|157834094|pdb|1UOR|		>gi|27703268|ref|XP_230439.1|Rattus				>gi|12831225|ref|NP_075591.1|Rattus
GFNRDLVKQTVQSKILTTGENYKTVND	ISDVNDHAPQFPEKEFNITVQENQSAG	GTTSNNEGGHFKLRVTISSNNREVVFD	DGGSEIINYVLESRLIGTEKFHKVTND	QWKWLERQPVTKNTFRQYRVLGKGGFG	GAISPPSEPSDAITCRDDVEAPKIKVD	SDSPNNCSGKKVEPSALACRSQNLKES	EEKVPVPIPKKLKPPPPKVPEEPKKVF		RLCVLHEKTPVSEKVTKCCTESLVNRR	KQEPERNECFLQHKDDNPNLPRLVRPE		GEAIDSGPLSLASRNRSQDSGNNRTAA				SELSPRGGEFEMMPLGVNKSPLPKEPP
>sp|Q96LZ3|CANB2_HUMAN	>gi|4502503|ref|NP_000706.1|	>sp|Q14204|DYHC1_HUMAN	>sp|Q99996|AKAP9_HUMAN	>sp|Q9C091|GRB1L_HUMAN	>sp|Q6N022|TEN4_HUMAN	>sp|Q9Y4C1|KDM3A_HUMAN	>sp|O95996|APC2_HUMAN		>gi|3336842|emb|CAA76847.1|bovine	>gi|20863524|ref|XP_146344.1|Mus		>gi|548351|sp|Q04690.1|NF1_MOUSE				>gi|27703268|ref|XP_230439.1|Rattus
FDNDEIKRLGRRFKKLDLDKSGSLSVE	PNPEDVKMALEVYKLSLEIEQLELQRD	KINEWLTLVEKEMRVTLAKLLAESVTE	RSSKSQSSASLIWRSEAEASVKSCVHE	IIIVPRSEVLVQQTLQRIRQSGVLVDL	DQRACHPRCAEHGTCRDGKCECSPGWN	NVNKENKEKQPTMPILKNEIKCLPPLP	RCSSLSSLSSAGRPGPSEGGDLDDSDS		IKKQTALVELLKHKPKATEEQLKTVME	XXXXXXXXXXXMGKGDPKKPRGKMSSY		SGLTTILKNVNNMRIFGEAAEKNLYLS				DVTSYLLSAEAACPMFNFSIRPNIFLG
>sp|Q6YHK3|CD109_HUMAN	>sp|Q9Y485|DMXL1_HUMAN	>sp|Q14204|DYHC1_HUMAN	>sp|Q8WZ42|TITIN_HUMAN	>sp|Q9Y4B4|ARIP4_HUMAN	>sp|O15417|TNC18_HUMAN	>sp|Q9Y4C1|KDM3A_HUMAN	>sp|Q96QU8|XPO6_HUMAN		>gi|160332366|sp|P46406.3|G3P_RABIT	>gi|27703268|ref|XP_230439.1|Rattus		>gi|2493792|sp|Q63514.1|C4BPA_RAT				>gi|27703268|ref|XP_230439.1|Rattus
ISDVLKIPVQLVFKNKIKLYWSKVKAE	GVGWWVRNTRILRKCIEKVAKAAFYRK	ILWSLSGDSRLKMRAELGEYIRRITTV	TTAVTEKFTTEEKRFVESRDVVMTDTS	HSLLEGFVQRRGHTVLKIHLPAKEENV	EEEGDKNGDGGCGTGGRNCSAASSRAA	FEDVPNRLKNEKEPMVLKLKDWPPGED	NDLRYYRLCNDSLPPGTVKLXXXXXXX		XXXXXXXXXXXMVKVGVNGFGRIGRLV	FSHSPCLDSEAFQKRKQMQEILSHTTT		DSVRFVCQKGFVLRGSGVIHCEADGSW				ALALNRYLCSAVLPLLTRCAPLFSGTE
>sp|Q9NXG0|CNTLN_HUMAN	>sp|P41252|SYIC_HUMAN	>sp|Q9BTC0|DIDO1_HUMAN	>sp|Q8WZ42|TITIN_HUMAN	>sp|Q02539|H11_HUMAN	>sp|O60353|FZD6_HUMAN	>sp|Q9C0D2|K1731_HUMAN	>sp|Q9Y4C1|KDM3A_HUMAN		>gi|160332366|sp|P46406.3|G3P_RABIT	>gi|27703268|ref|XP_230439.1|Rattus		>gi|27703268|ref|XP_230439.1|Rattus				>gi|158138561|ref|NP_058690.2|Rattus
KKFKDKSQEIKDTKECVQNKEEQNRLV	RLKGAFKAVMTSIKQLSSEELEQFQKT	NRLRRKREQEPTERPLKGIQSRLRKKR	TVTSLNEGEQYLFRIRAQNEKGVSEPR	SVKTPKKAKKPAATRKSSKNPKKPKTV	PNIETFLCKAFVPTCIEQIHVVPPCRK	ISIKSDSTIPLSHPKIPRCQERLLRVS	TKASSKAELEIANPPELQKHLEHAPSP		ITATQKTVDGPSGKLWRDGRGAAQNII	RLVFDVPQLSEYCKMPLKMWHLLKRGD		VEENASVVVKLLIRRPECFGPALRGEG				DHKDLNMDVSLHLPSRSSPTVFRLLWE
>sp|Q7Z7A1|CNTRL_HUMAN	>sp|Q9C0D2|K1731_HUMAN	>sp|Q9Y2E4|DIP2C_HUMAN	>sp|P35663|CYLC1_HUMAN	>sp|Q8TEX9|IPO4_HUMAN	>sp|Q92736|RYR2_HUMAN	>sp|Q15046|SYK_HUMAN	>sp|Q8WZ42|TITIN_HUMAN			>gi|548351|sp|Q04690.1|NF1_MOUSE		>gi|55391508|gb|AAH85359.1|Rattus				>gi|158138561|ref|NP_058690.2|Rattus
ELKSKQTRFLEEIKNQDKLNKSLKEEA	QEAAARIRMSARQKQIMEIEEQKQKQL	TEAVQAALAKHKERKMAVPMPSKRRSL	RKILQWPPIYTAAREQTPFRHLYTSKT	RERQVVMAVLEALTGVLRSCGTLTLKP	DYDADSDFEVLMKTAHGHLVPDRVDKD	ILDDICVAKAVECPPPRTTARLLDKLV	FRVSAENIVGIGKPSKVSECYVARDPC			LYLSQLIILDTLEKCLAGQPKDTMRLD		GELADCCAKQEPERNECFLQHKDDNPN				PESWLWTIEELKEPEKNGISTKVMNIF
>sp|Q7Z7A1|CNTRL_HUMAN	>sp|Q96QT4|TRPM7_HUMAN	>sp|Q9Y2E4|DIP2C_HUMAN	>sp|Q6V0I7|FAT4_HUMAN	>sp|Q9NZM3|ITSN2_HUMAN	>sp|P20929|NEBU_HUMAN	>sp|Q8IWI9|MGAP_HUMAN	>sp|Q9GZM5|YIPF3_HUMAN			>gi|27703268|ref|XP_230439.1|Rattus		>gi|158138561|ref|NP_058690.2|Rattus				>gi|13543768|gb|AAH06035.1|Mus
TEVTEKCNHIREVKSLLEELSFQKGEL	SSTSIPHLSSPPTKFFVSTPSQPSCKS	SFSKLFKDLGLHPRAVSTSFGCRVNLA	HRSYRIIRGNEAGRFRLDITLNPSGEG	GPRKLLHSGKLYKTKSNKELHGFLFND	VKDALDIVYHRKVTDDISKIKYKENYM	DMAEKSGSETPDGPLSPGKMEDISPVQ	PIQRVPRDIPAMLPAARLPTTVLNATA			TVRKKRKAQAAEMKAVHEAEGRTESEK		KVKGKATCKKFDLRVTIKPAPETAKKP				GNMRQEAIDRFNAPGAQQFCFLLSTRA
>sp|P49454|CENPF_HUMAN	>sp|Q8WZ42|TITIN_HUMAN	>sp|P78527|PRKDC_HUMAN	>sp|Q9P0L2|MARK1_HUMAN	>sp|P50213|IDH3A_HUMAN	>sp|Q96QT4|TRPM7_HUMAN	>sp|P46821|MAP1B_HUMAN	>sp|Q2NKQ1|SGSM1_HUMAN			>gi|548351|sp|Q04690.1|NF1_MOUSE		>gi|27703268|ref|XP_230439.1|Rattus				>gi|27703268|ref|XP_230439.1|Rattus
DLEKQRDCSQDLLKKREHHIEQLNDKL	GKYTLTLENSSGTKSAFVTVRVLDTPS	GVLKTLCLEVVLCRVEGMTELYFQLKS	ESEQKEEWDKDVARKLGSTTVGSKSEM	VIVDGVVQSIKLITEGASKRIAEFAFE	LKEHASRSSRKICTIGIAPWGVIENRN	KAEVAEKQATDVKPKAAKEKTVKKETK	LHQTADVMTLKWTPNQLMNGSVGDLDY			QQNTHTKVSTEHNKECLINISKYKFSL		VTKFLKKATLKNLRKQYRNVKKMSAKE				TLKVMFGGFQVLLPLVDQYFTNHRLYF
>sp|P49454|CENPF_HUMAN	>sp|Q14204|DYHC1_HUMAN	>sp|Q02750|MP2K1_HUMAN	>sp|Q8WZ42|TITIN_HUMAN	>sp|P41252|SYIC_HUMAN	>sp|Q9Y2E4|DIP2C_HUMAN	>sp|P46821|MAP1B_HUMAN	>sp|Q8WZ42|TITIN_HUMAN			>gi|27703268|ref|XP_230439.1|Rattus		>gi|548351|sp|Q04690.1|NF1_MOUSE				>gi|2292988|emb|CAA72155.1|Rattus
EELKEEKTLFSCWKSENEKLLTQMESE	YIPVDQEELRDYVKARLKVFYEEELDV	KVSIAVIKGLTYLREKHKIMHRDVKPS	EILDCHTDDSGTYRAVCTNYKGEASDY	RAIVMRYSAEWKSTVSRLGRWIDFDND	SEDEGSVQGDSQGTPTSSQGSINMEHW	KVKPEDKKEEKEKPKKEVAKKEDKTPI	NLAGPGKPSKSTEPILIKDPIDPPWPP			GRCAPEMHLIQTGKGEAIRIRSILRSL		KTKLCQLVEVMMARRDDLSFCQEMKFR				KSVSLIILLTDGEPTVGETNPKIIQKN
>sp|Q9UPV0|CE164_HUMAN	>sp|Q8WZ42|TITIN_HUMAN	>sp|Q8TD57|DYH3_HUMAN	>sp|Q9NZM3|ITSN2_HUMAN	>sp|P41252|SYIC_HUMAN	>sp|Q8WZ42|TITIN_HUMAN	>sp|P46821|MAP1B_HUMAN	>sp|Q92736|RYR2_HUMAN			>gi|27703268|ref|XP_230439.1|Rattus		>gi|27703268|ref|XP_230439.1|Rattus				>gi|12831225|ref|NP_075591.1|Rattus
QREQAPSPPAACEKGKEQHSQAEELGP	EHQEYKIRVCALNKVGLGEATSVPGTV	GKLAAQMQKLNQKRAELKLVVDRLQAL	KIRTEQESKGPMTRRLLLHEVPTGEVW	LGKRLKGAFKAVMTSIKQLSSEELEQF	GAKIDHYIVQKRETSRLAWTNVASEVQ	KKEPKKEVKKETPPKEVKKEVKKEEKK	AKKIKVAELLANMPDPTQDEVRGDGEE			MCTPGDQELISLAKSRYSCRDTDEEVK		MSVAPTTENAIGSRKFLSLGLMAGYDH				MVIADVKMLSGFIPLKPTVKKLERLEH
>sp|Q8TD26|CHD6_HUMAN	>sp|Q8WZ42|TITIN_HUMAN	>sp|Q96JB1|DYH8_HUMAN	>sp|Q9NS87|KIF15_HUMAN	>sp|Q9Y2K7|KDM2A_HUMAN	>sp|P42696|RBM34_HUMAN	>sp|P46821|MAP1B_HUMAN	>sp|Q8WXH0|SYNE2_HUMAN			>gi|12831225|ref|NP_075591.1|Rattus		>gi|548351|sp|Q04690.1|NF1_MOUSE				>gi|12831225|ref|NP_075591.1|Rattus
AKEPKKAKEHKEPKQKDGAKKARKPRE	DDGGSPVINYIVEKQDTRKDTWGVVSS	DNMYDARIPQLWKRVSWDSSTLGFWFT	KQEVDILDLKETLRLRILSEDIERDML	IVQWPKRDKLKFPTRPKVRVPTIPITK	PGVKVADRKILDDTEDTVVSQRKKIQI	TPLSEAKKPAALKPKVPKKEESVKKDS	QINAWKIKLNYALPPPLHQTEAWLQEV			VKNKESVVFVQTDKPVYKPGQSVKFRV		HSIGLGYHKDLQTRATFMEVLTKILQQ				YQPRDTEELTYSVPYGREKDVYRYVRD
>sp|Q8TD26|CHD6_HUMAN	>sp|Q8WZ42|TITIN_HUMAN	>sp|P32249|GP183_HUMAN	>sp|Q6UB99|ANR11_HUMAN	>sp|O94953|KDM4B_HUMAN	>sp|P49454|CENPF_HUMAN	>sp|Q8WXH0|SYNE2_HUMAN	>sp|Q6P4R8|NFRKB_HUMAN			>gi|158138561|ref|NP_058690.2|Rattus		>gi|27703268|ref|XP_230439.1|Rattus				>gi|548351|sp|Q04690.1|NF1_MOUSE
RAARTLYRIELLRKVREQVLKCPQLHE	YANVSSKCSKTSFKVENLTEGAIYYFR	YFFACKGYKRKVMRMLKRQVSVSISSA	LLRHHRDELLRHHRDEQKPATRDKDSP	DGSQLTVKRGDIFTLEEELPKRVRSRL	EKVLNKCRDELVRTTAQYDQASTKYTA	KALLTDKESLKVGPLDSVTYLDKIKKF	AATIRIVQGLGVMPPKAGQTITVATHA			HVKCRNALKLQKGKQYLMWGLSSDLWG		VVLQCIANIHKEQRKFCLAAEGLGNRL				FKEKVTSLKFKEKPTDLETRSYKCLLL
>sp|Q9ULV3|CIZ1_HUMAN	>sp|Q92736|RYR2_HUMAN	>sp|Q9H9T3|ELP3_HUMAN	>sp|Q6YHK3|CD109_HUMAN	>sp|Q9HDC5|JPH1_HUMAN	>sp|P78527|PRKDC_HUMAN	>sp|Q6ZMZ3|SYNE3_HUMAN	>sp|Q15154|PCM1_HUMAN			>gi|12831225|ref|NP_075591.1|Rattus		>gi|55391508|gb|AAH85359.1|Rattus				>gi|55747|emb|CAA25224.1|Rattus
RYFKTPRKFVEHVKSQGHKDKAKELKS	MKRLAVFSQPIINKVKPQLLKTHFLPL	LVARILALVPPWTRVYRVQRDIPMPLV	SPKAKEALNMLTWRAEQEGGMQFWVSS	VRGIRKQLIPIRHTKTREKVDRAIEGA	QITPQQQEKSPVNTKSLFKRLYSLALH	LEEAASLFNRIGDPSVDEDAQKRMKAE	SEVATLISQNESRPHFLIELFHELQLL			CGSQVATVPETGRKDTVVKVLIVEPEG		EKVTKCCSGSLVERRPCFSALTVDETY				AKPALDDLGQGLMPVLEAWKAKIMSMI
>sp|Q8IYE0|CC146_HUMAN	>sp|Q13535|ATR_HUMAN	>sp|Q9H9T3|ELP3_HUMAN	>sp|Q03164|KMT2A_HUMAN	>sp|Q9NS87|KIF15_HUMAN	>sp|Q7Z2Y8|GVIN1_HUMAN	>sp|Q09666|AHNK_HUMAN	>sp|P78527|PRKDC_HUMAN			>gi|160332366|sp|P46406.3|G3P_RABIT		>gi|13543768|gb|AAH06035.1|Mus				>gi|13543768|gb|AAH06035.1|Mus
VLEQEVKTLNDSLKKVENKVSAIVDEK	TDELNTYRVEAAWKLSQWDLVENYLAA	GLLRLRKCSEETFRFELGGGVSIVREL	STTVATPSSGLKKRPISRLQTRKNKKL	ESMEKSNEIVNIRTSLLNLVDLAGSER	VQELKCIEELLSQTTNPDRFSLLRHRI	DVNLEGLGGKLKGPDVKLPDMSVKTPK	TGSSTDPLVDHTSPSSDSLLFAHKRSE			DAGAGIALNDHFVKLISWYDNEFGYSN		DSSVIHYDDKAIERLLDRNQDETEDTE				SERNILSRLANRAPEPPPQQVAQQQXX
>sp|Q8IYE0|CC146_HUMAN	>sp|O15417|TNC18_HUMAN	>sp|Q8N3Y7|RDHE2_HUMAN	>sp|Q8IZT6|ASPM_HUMAN	>sp|Q9HBM1|SPC25_HUMAN	>sp|P37198|NUP62_HUMAN	>sp|Q09666|AHNK_HUMAN	>sp|Q9NR48|ASH1L_HUMAN			>gi|55391508|gb|AAH85359.1|Rattus		>gi|27703268|ref|XP_230439.1|Rattus				>gi|158138561|ref|NP_058690.2|Rattus
KIAEKQRQICVTQKLLPAKRSLDADLA	RRGMKGKARKLFYKAIVRGKEMIRIGD	EIVLITGAGSGLGRLLALQFARLGSVL	RQIRAACVIQSYWRMRQDRVRFLNLKK	AEVKGKKQELEVLTANIQDLKEEYSRK	AATTAGATQPAAPTPTATITSTGPSLF	GLDWSLKIPKMKMPKFSMPSLKGEGPE	SSSESTSSTVNGVPSRSPRLVASGDDS			SQRFPNAEFAEITKLATDLTKINKECC		LLTNLSEHMPNDSRLKCLLDPAESVLN				PLTITVRTKKEGIPDARQATRTMQAQP
>sp|Q8IYE0|CC146_HUMAN	>sp|P78527|PRKDC_HUMAN	>sp|Q96QU8|XPO6_HUMAN	>sp|Q14204|DYHC1_HUMAN	>sp|Q4G0J3|LARP7_HUMAN	>sp|Q7Z2Y8|GVIN1_HUMAN	>sp|Q09666|AHNK_HUMAN	>sp|Q9ULV3|CIZ1_HUMAN			>gi|548351|sp|Q04690.1|NF1_MOUSE		>gi|22122547|ref|NP_666176.1|Mus				>gi|2493792|sp|Q63514.1|C4BPA_RAT
LPGKDLTEKEMIQKLDKLELQLAKKEE	SNMVAKNAEMHKNKLQYFMEQFYGIIR	MWLGVPSQDKMEIRSCLPKLLLAHHKT	RIMALFDVWIDVQRRWVYLEGIFTGSA	KPLGERPKDEDERTVYVELLPKNVNHS	PVNYLESKKDDFFTSFKISCQGATSIK	KISMPDVDLHLKGPKVKGDADVSVPKL	AEPRMDTPEDQDLPPCPEDIAKEKRTP			DSGLMHSIGLGYHKDLQTRATFMEVLT		PPASRCVLVFEQVRLLMKSYSFLRETV				SWSMLRGCKEICCPVPDPKSVRVIQHE
>sp|Q8NCX0|CC150_HUMAN	>sp|Q8NA66|CNBD1_HUMAN	>sp|P51116|FXR2_HUMAN	>sp|P78527|PRKDC_HUMAN	>sp|Q4G0J3|LARP7_HUMAN	>sp|Q8WZ42|TITIN_HUMAN	>sp|Q09666|AHNK_HUMAN	>sp|O95996|APC2_HUMAN			>gi|160332366|sp|P46406.3|G3P_RABIT		>gi|548351|sp|Q04690.1|NF1_MOUSE				>gi|60678292|ref|NP_001007723.1|Rattus
QNIERMKQIEKELKQMELIKDQYQKKN	VFLHQKPRLPKLFKQEEQRELNEGKEE	KVIQEIVDKSGVVRVRVEGDNDKKNPR	LLDLVKWLLAHCGRPQTECRHKSIELF	KLITKAEKIRLAKTQQASKHIRFSEYD	QKVGDEEWRRANHTPESCPETKYKVTG	MPDMHVNMPKISMPEIDLNLKGSKLKG	AEELLQRCISSALPRRRPPVSGLRRRK			NASCTTNCLAPLAKVIHDHFGIVEGLM		HQMLSSTEILKWLREILICRNKFLLKN				PTTKTYFSHIDVSPGSAQVKAHGKKVA
>sp|Q8NCX0|CC150_HUMAN	>sp|Q5TB80|CE162_HUMAN	>sp|Q9C091|GRB1L_HUMAN	>sp|Q92616|GCN1L_HUMAN	>sp|Q8IWI9|MGAP_HUMAN	>sp|Q8TCU4|ALMS1_HUMAN	>sp|Q09666|AHNK_HUMAN	>sp|Q03164|KMT2A_HUMAN			>gi|548351|sp|Q04690.1|NF1_MOUSE		>gi|548351|sp|Q04690.1|NF1_MOUSE				>gi|548351|sp|Q04690.1|NF1_MOUSE
MLAKSQYDASVRNKQQELHLEAERKIR	LKQDKQALEVDFEKMKKERDQAKDQIA	QLAMLAKERLQEVRDKLGLQYRFEIIL	NPFLSLAACVMPSRLKALGTLVSHVTL	DSLSGKEDLGRKRTTMLKIATAAKVVN	SSLGEKPSAFYQQTLPNSHLTEEALKV	ESEVKLKKSKIKMPKFNFSKPKGKGGV	PPLQPASSISDHTPWLMPPTIPLASPF			NSNFNFALVGHLLKGYRHPSPAIVART		SDWQHVSFEVDPTRLEPSESLEENQRN				AVWPLQIILLILCPEIIQDISKDVVDE
>sp|Q8NA66|CNBD1_HUMAN	>gi|105990535|ref|NP_000121.2|	>sp|Q92574|TSC1_HUMAN	>sp|P30414|NKTR_HUMAN	>sp|P46821|MAP1B_HUMAN	>sp|P35240|MERL_HUMAN	>sp|O94856|NFASC_HUMAN	>sp|Q6V0I7|FAT4_HUMAN			>gi|27703268|ref|XP_230439.1|Rattus		>gi|158138561|ref|NP_058690.2|Rattus				>gi|2292988|emb|CAA72155.1|Rattus
TFQLNDKHLKTLSKTVFSETWLKGSTV	CRAWAYYSAVNPEKDIHSGLIGPLLIC	LDRINEYVGKAATRLSILSLLGHVIRL	QKHCRRHKQTKKRRILIPSDIESSKSS	PSPVKAEVAEKQATDVKPKAAKEKTVK	LAREKQMREEAERTRDELERRLLQMKE	NRLAALPKGRPDRPRDLELTDLAERSV	QGLRTSSLSHSACPTPNPLSRHSPAPF			TLGDERGRVHESVKRSNCYMVWGGDIV		NIPELVNMGQWKIRAFYEHAPKQTFSA				TSQNKTKAHIQFKPTLSQQRKSQNEQD
>sp|Q8NA66|CNBD1_HUMAN	>sp|Q96JB1|DYH8_HUMAN	>sp|Q92831|KAT2B_HUMAN	>gi|105990532|ref|NP_000375.2|	>sp|P20929|NEBU_HUMAN	>sp|Q6ZRI0|OTOG_HUMAN	>sp|P12036|NFH_HUMAN	>sp|Q8WZ42|TITIN_HUMAN			>gi|548351|sp|Q04690.1|NF1_MOUSE		>gi|20863524|ref|XP_146344.1|Mus				>gi|27703268|ref|XP_230439.1|Rattus
GCCNIYRSIIGFVKLRSNKVKRSQKLV	LVLLLSSSVNSLRKAAHEALQDFQKYK	FGRTLLRSVFTVMRRQLLEQARQEKDK	DFAEQYSIQDWAKRMKALVEQGFTVPE	KYREEYEKFKALYTLPRSVDDDPNTAR	FRIEDTGHMYMILTPSDIQIQWLHSSG	KTEEKKDSKKEEAPKKEAPKPKVEEKK	TITKDSMVVCWGHPDSDGGSEIINYIV			LLILCPEIIQDISKDVVDESNINKKLF		SVNFSEFSKKCSGRWKTMSAKEKGKFE				KGESLGMGNCGHKPESPTEVEMCELLS
>sp|Q8NA66|CNBD1_HUMAN	>sp|Q8WZ42|TITIN_HUMAN	>sp|Q7Z2Y8|GVIN1_HUMAN	>sp|Q96RL7|VP13A_HUMAN	>sp|Q8NF91|SYNE1_HUMAN	>sp|O95359|TACC2_HUMAN	>sp|P12036|NFH_HUMAN	>sp|Q9Y4C1|KDM3A_HUMAN			>gi|121052|sp|P20760.1|IGG2A_RAT		>gi|548351|sp|Q04690.1|NF1_MOUSE				>gi|27703268|ref|XP_230439.1|Rattus
FVKLRSNKVKRSQKLVYMGKLKEKESF	WVEKKERNTILWVKENKVPCLECNYKV	IYKASHQRGLTEKREELLSVPKEFLLL	RIYFNKQENCILLRLDNELGGIIAEVN	VTTGESARIKAKLTQIRRYGEELREHA	RSTCAPSPQREVLTVPEANSEPWTLDT	PEKKDTKEEKAKKPEEKPKTEAKAKED	VAMLKASESSFGKPXXXXXXXXXXXXX			LKSNSMVTLGCLVKGYFPEPVTVTWNS		VTEALLEIMEACMRDIPTCKWLDQWTE				KAVEAGEKASKEAPVKGLLQTRLPESV
>sp|P35663|CYLC1_HUMAN	>sp|Q7Z7G8|VP13B_HUMAN	>sp|Q9HDC5|JPH1_HUMAN	>sp|Q9ULV3|CIZ1_HUMAN	>sp|Q8NF91|SYNE1_HUMAN	>sp|Q6UB98|ANR12_HUMAN	>sp|Q8NEY1|NAV1_HUMAN	>sp|Q9NZM3|ITSN2_HUMAN			>gi|27703268|ref|XP_230439.1|Rattus		>gi|27703268|ref|XP_230439.1|Rattus				>gi|548351|sp|Q04690.1|NF1_MOUSE
SLKYTKYTKKDTKKNAKKSSDAESEDS	PSVIKIHTLVESLKLSITDQQLPMFIR	ILVRGIRKQLIPIRHTKTREKVDRAIE	GVPMNPSQFNLSGRNPQKQARTSSSTT	KLNMMLSKGELLSTLLTKEKAKGIQAK	SHEKENKLESLVLTHLSRCDSDLCEMN	GRKAAAADGRGMLPKRAKAPGGGGGMA	ERTKHDRQFDNLKPSGGYITGDQARNF			VVGFLHVFANMQMKLSQSRPILLTTLD		LFKFLQVNGILVSRGVKDMELDASSME				QSMVVDLKNLLFNPSKPFSRGSQPADV
>sp|Q6ZMK1|CYHR1_HUMAN	>sp|Q13813|SPTN1_HUMAN	>sp|Q9NS87|KIF15_HUMAN	>sp|Q96RL7|VP13A_HUMAN	>sp|Q8NF91|SYNE1_HUMAN	>sp|Q9Y485|DMXL1_HUMAN	>sp|P30414|NKTR_HUMAN	>sp|Q6V0I7|FAT4_HUMAN			>gi|27703268|ref|XP_230439.1|Rattus		>gi|55747|emb|CAA25224.1|Rattus				>gi|22122547|ref|NP_666176.1|Mus
IIDSVECNKLLAAKNINLRLFLFQIQK	QEEKITALDEFATKLIQNNHYAMEDVA	LNNLMELLEAEKERNNKLSLQFEEDKE	KFFVHLKSMSIVLRENHQKPELVDIVI	KDLTTILTKLKAKTDNVVQAKTDQKVL	GPANHIFSCGADGTMKMRILPDQFSPL	AKREKPVVRPEEIPPVPENRFLLRRDM	EVTVNVTVLDANDPPIFTLNIYSVQIS			KQVSVDADGNFDPKPINTMNFSLPEKL		LLDNWDTLGSTVGRLQEQLGPVTQEFW				PGIFCVRGGKGISPPSFSSYLYFLFCP
>sp|Q14008|CKAP5_HUMAN	>sp|Q96JB1|DYH8_HUMAN	>sp|Q4G0J3|LARP7_HUMAN	>sp|Q9Y4B4|ARIP4_HUMAN	>sp|Q8WXH0|SYNE2_HUMAN	>sp|Q8WZ42|TITIN_HUMAN	>sp|Q14980|NUMA1_HUMAN	>sp|Q8IWI9|MGAP_HUMAN			>gi|27703268|ref|XP_230439.1|Rattus		>gi|27703268|ref|XP_230439.1|Rattus				>gi|27703268|ref|XP_230439.1|Rattus
LWKARLSGYEEALKIFQKIKDEKSPEW	TVHQLEEVLMVWYKQIEQVLIESEQMR	VIVKIISTEPLPGRKQVRDTLAAISEV	TVPLEFLPEEIALRASDGPQLPPRVLA	LQNMNRQWIRATATALERCSELQGIGL	PATIVEKPESIKVTTGDTCTLECTVAG	ITTRQQRKRVSLEPHQGPGTPESKKAT	LKTECDSWSRISNPSAFSIVPRRAAKS			VISLVCVVGYYCLKVPLVVFKREKEIA		LMKEINGLAESGARYTEMPHVIEVILP				FEISESSRTQWEKPQVKESKRQFIFDV
>sp|Q14008|CKAP5_HUMAN	>sp|Q9P2P6|STAR9_HUMAN	>sp|O95447|LCA5L_HUMAN	>sp|Q99996|AKAP9_HUMAN	>sp|Q6ZMZ3|SYNE3_HUMAN	>sp|Q8WZ42|TITIN_HUMAN	>sp|Q14980|NUMA1_HUMAN	>sp|Q9P2P6|STAR9_HUMAN			>gi|56797757|ref|NP_001008724.1|Rattus		>gi|13543768|gb|AAH06035.1|Mus				>gi|548351|sp|Q04690.1|NF1_MOUSE
KRPSAAPIKQVEEKPQRAQNISSNANM	VQVRPENWCSQMDKGMLHFGSSDISPY	NCRAFSRQLAIETRKTLAAQTATKTLQ	IQERNEEIEKLEFRVRELEQALLVSAD	VIRNTSPLGAEKITGELEEMRKVLEKL	PLEYTEVVKYRAGTSVKLRAGISGKPA	PGTPESKKATSCFPRPMTPRDRHEGRK	EVFRGSSSIALGDPHIPTSPEGVAPTS			DGSLNFNRTWQDYKRGFGSLNDKGEGE		RNDKDKPLPPLLARVGGNIEVLGFNAR				LHRIITNSALDWWPKIDAVYCHSVELR
>sp|Q9BTC0|DIDO1_HUMAN	>sp|P12036|NFH_HUMAN	>sp|Q9C0D2|K1731_HUMAN	>sp|Q14204|DYHC1_HUMAN	>sp|Q09666|AHNK_HUMAN	>sp|P78527|PRKDC_HUMAN	>sp|P42338|PK3CB_HUMAN	>sp|Q02509|OC90_HUMAN			>gi|27703268|ref|XP_230439.1|Rattus		>gi|2292988|emb|CAA72155.1|Rattus				>gi|158138561|ref|NP_058690.2|Rattus
RRKREQEPTERPLKGIQSRLRKKRREE	PKKAEEEKAPATPKTEEKKDSKKEEAP	SDSTIPLSHPKIPRCQERLLRVSQHML	RKIKQFEKQVELYRNGQRLLEKQRFQF	RHELTEISNVDVETQSGKTVIRLPSGS	LENTVTLKDLLLNTMSQEEKAAYLSDP	TALHVKFPENKKQPYYYPPFDKIIEKA	CMTSASFNQSLKSPSRLGCPGQPAACE			NIFLGVAEGSPQYKKWYFELIIDQVEP		MIIDGVTYPGLSKRRLKPEAIHCCCGR				EHLGQGGVQREDVPAADLSDQVPDTDS
>sp|Q9BTC0|DIDO1_HUMAN	>sp|P20929|NEBU_HUMAN	>sp|Q96A59|MALD3_HUMAN	>sp|Q02539|H11_HUMAN	>sp|Q09666|AHNK_HUMAN	>sp|Q8NF91|SYNE1_HUMAN	>sp|Q5H9U9|DDX6L_HUMAN	>sp|Q9UPV0|CE164_HUMAN			>gi|27703268|ref|XP_230439.1|Rattus		>gi|27703268|ref|XP_230439.1|Rattus				>gi|548351|sp|Q04690.1|NF1_MOUSE
VPSAEDEPAPKKQKLSASVKKEDLKSK	FDIKVDAIPLLAAKANTKNTSDVMYKK	RTHDRPRDRPGDPRRKRSSDGNRRRDG	VKTPKKAKKPAATRKSSKNPKKPKTVK	KGPDVKLPDMSVKTPKISMPDVDLHVK	LNEEVLSYSSLLETIEVKGAGMTEHYV	ITRNKDSTLERVLPRVRFTRHGKELKA	LNPQSPPPLLASMPAQLPPRDPKSTPT			PTEDLVGIISIPLKLPSLNKETGNDVL		CTSLIDSTLQTIYRLSKGRSLTKAQRD				IAFRSSYRDRSFSPGSYERETFALTSL
>sp|Q5VWQ8|DAB2P_HUMAN	>sp|O95153|RIMB1_HUMAN	>sp|P35240|MERL_HUMAN	>sp|Q8WZ42|TITIN_HUMAN	>sp|Q5SYE7|NHSL1_HUMAN	>sp|Q2NKQ1|SGSM1_HUMAN	>sp|Q9HD20|AT131_HUMAN	>sp|Q8WZ42|TITIN_HUMAN			>gi|27703268|ref|XP_230439.1|Rattus		>gi|2493792|sp|Q63514.1|C4BPA_RAT				>gi|121052|sp|P20760.1|IGG2A_RAT
DLAVLQDKLRISTKKLEEYETLFKCQE	SNSSHSESIHNSPKSCPTPEVDTASEV	DSLSFDFKDTDMKRLSMEIEKEKVEYM	LLPGLMEGQEYSFRVRAVNKAGESEPS	QVGSIQRSIRKSSTSSDNFKALLLKKG	RMNQNFPHGGAMDTHFANMRSLIQILD	ANAPERVVERRRRPRDSPTLSNSGIRA	ELKNPVIAQDPKQPPDPPVDVEVHNPT			IIRKNEKQLRKIVKHEIMSVKGAAFSQ		PRKEDVYPVGTVLRYICRPGYEPATRQ				GKTFKCKVNSGAFPAPIEKSISKPEGT
>sp|Q9Y485|DMXL1_HUMAN	>sp|P20929|NEBU_HUMAN	>sp|Q7Z494|NPHP3_HUMAN	>sp|Q6N022|TEN4_HUMAN	>sp|Q14980|NUMA1_HUMAN	>sp|P20929|NEBU_HUMAN	>sp|Q9NR48|ASH1L_HUMAN	>sp|Q8WZ42|TITIN_HUMAN			>gi|548351|sp|Q04690.1|NF1_MOUSE		>gi|13543768|gb|AAH06035.1|Mus				>gi|13543768|gb|AAH06035.1|Mus
GSDFERLQIIPGAKHGNIQVGCVDCSM	VSDLKYKEVYQRNKSNCTIEPDAVHIK	ETADQFLKRSLEMRERVLGPDHPDCAQ	ALQEEISISGCKMRLSYLSSRTPGYKS	PHQGPGTPESKKATSCFPRPMTPRDRH	QRPETLKFTSITDTPEQVLAKNNALNM	DLLSDIYKPKRGRPKSKEMPQLEGPPK	GESVTLECHISGYPSPTVTWYREDYQI			KLFDLVDGFAESTKRKAAVWPLQIILL		XXERIDGGITGNMRQEAIDRFNAPGAQ				RKAFLNAIMRYGMPPQDAFTTQWLVRD
>sp|P09884|DPOLA_HUMAN	>sp|Q8TD26|CHD6_HUMAN	>sp|Q8NF91|SYNE1_HUMAN	>sp|Q8IZT6|ASPM_HUMAN	>sp|Q6ZRI0|OTOG_HUMAN	>sp|Q8WXH0|SYNE2_HUMAN	>sp|Q9NR48|ASH1L_HUMAN	>sp|Q14204|DYHC1_HUMAN			>gi|548351|sp|Q04690.1|NF1_MOUSE		>gi|55747|emb|CAA25224.1|Rattus				>gi|13543768|gb|AAH06035.1|Mus
ILPREIRKLVERRKQVKQLMKQQDLNP	EPKPKRKREPKEPKEPRKAKEPKKAKE	GEGGLPDRGHEELRKLESTLDGLERSR	ATLIQRRFRTLMMRRRFLSLKKTAILI	EIRRLSSVFLRVRTNVGVRVLYDREGL	LNNWLEAQEERLKTLQKPESVISVQKL	QPVLSLIPREKKPPRPPKKKYQKAGLY	QTNTEKKASVVTLPVYLNFTRADLIFT			LELSPALYPMLFNKLKNTISKFFDSQG		EFWANLEKETDWLRNEMNKDLENVKQK				ESTEGEKEVKSTAPEATVECAQPPAPA
>sp|P09884|DPOLA_HUMAN	>sp|Q8NF91|SYNE1_HUMAN	>sp|Q8NF91|SYNE1_HUMAN	>sp|P30414|NKTR_HUMAN	>sp|Q15154|PCM1_HUMAN	>sp|P51116|FXR2_HUMAN	>sp|Q9NR48|ASH1L_HUMAN	>sp|Q8TCU4|ALMS1_HUMAN			>gi|22122547|ref|NP_666176.1|Mus		>gi|56797757|ref|NP_001008724.1|Rattus				>gi|548351|sp|Q04690.1|NF1_MOUSE
TNLEEVFKLGNKVKSEVNKLYKLLEID	QLLQNYVSFIENSKFFEQYEVTYQILK	QSHASLSGILRQLRQTVEATNSMNKNE	SRSRSYTYDSYYSRSRSRSRSQRSDSY	FIKTGFSVSVEKSTSSNRKNQLDTNGR	LKDPDSNPYSLLDTSEPEPPVDSEPGE	SAHLFYKIHRNRYPVCTKPYAFDHFPK	GFNYISNTSSDCRPSEESELLTDTTTN			PDLVQWTRHMEAVKTQFLEQAQRELAE		KGLIDEANQDFTNRINKLKNSLFDFQK				MISVMSSEGNIDSPVSRFMDRLLSLMV
>sp|Q9UBZ9|REV1_HUMAN	>sp|Q9NR48|ASH1L_HUMAN	>sp|Q6ZMZ3|SYNE3_HUMAN	>sp|Q7Z7A1|CNTRL_HUMAN	>sp|Q6IQ23|PKHA7_HUMAN	>sp|P49454|CENPF_HUMAN	>sp|Q6P444|MTFR2_HUMAN	>sp|Q8WZ42|TITIN_HUMAN			>gi|55391509|gb|BC085348.1|Rattus		>gi|27703268|ref|XP_230439.1|Rattus				>gi|55747|emb|CAA25224.1|Rattus
KYCTDLIEEKDLEKLDLVIKYMKRLMQ	STAPSLALLADSEKPSHKSFATHKLSS	IAMRTSTAEDLRTRKSKLQELEARVPE	CRKLRDEKETLLQRLTEVEQERDQLEI	PQLRKVTSPLQSPTKAKPKVEDEAPPR	NQRLMEICESLEKTKQKISHELQVKES	VKLRAIERSPGGRPIHKRKRQNSHWDP	ERNTILWVKENKVPCLECNYKVTGLVE			PSSTLPVVAASEAKEDSPAQTLASPNA		FYAIDNKYLPGLLRSGFYDLLISIHLA				AGDHLRTLGEKAKPALDDLGQGLMPVL
>sp|P78527|PRKDC_HUMAN	>sp|Q8WZ42|TITIN_HUMAN	>sp|Q8NEY1|NAV1_HUMAN	>sp|Q96JB1|DYH8_HUMAN	>sp|Q9HD20|AT131_HUMAN	>sp|Q709C8|VP13C_HUMAN	>sp|Q96QU4|FRG2B_HUMAN	>sp|Q8WZ42|TITIN_HUMAN			>gi|13543768|gb|AAH06035.1|Mus		>gi|56797757|ref|NP_001008724.1|Rattus				>gi|27703268|ref|XP_230439.1|Rattus
NSIEFRECREEILKFLCIFLEKMGQKI	KEVRGTKLVVTGLKEGAFYKFRVRAVN	PRGAGRKAAAADGRGMLPKRAKAPGGG	VSRGVAHWGQQQIRPIKSVIPSPTTTD	RTGFNTSQGKLLRTILFGVKRVTANNL	SIQVTLECGLGHRTVPLLLAESKFSGN	QISFTEKGSDEKKPFKEKGKTAFSHSS	KPKPSISWLKDGLPLKESEFVRFSKTE			ATAPATATAPEDDKAPAEPPEGEEKVE		PYEIENGVVWVPFRGADYSLRAVRMKI				EIMSVKGAAFSQKPQSNALIGQTLGDT
>sp|P78527|PRKDC_HUMAN	>sp|P41252|SYIC_HUMAN	>sp|Q5SYE7|NHSL1_HUMAN	>sp|Q8WZ42|TITIN_HUMAN	>sp|Q9NR48|ASH1L_HUMAN	>sp|Q8WZ42|TITIN_HUMAN	>sp|Q96QU4|FRG2B_HUMAN	>sp|Q6N022|TEN4_HUMAN			>gi|27703268|ref|XP_230439.1|Rattus		>gi|13543768|gb|AAH06035.1|Mus				>gi|2292988|emb|CAA72155.1|Rattus
IAIRGYGLFAGPCKVINAKDVDFMYVE	NTPLSNFESHQNYKDVQDPSVFVTFPL	YGRSRTPPSAASSRYSMRNRIQSSPMT	LVPKKEAVPPAKGRTVLEEKVSVAFRQ	IKKPTISTAVGLVTKDPGKKPVFNAAV	IQKHGISFIDGLATFQISGARVENSGT	SKRHRSRALGVQTPSIRKSLVTSVRAM	YKGESCEEVDCMDPTCSGRGVCVRGEC			VKEHLRNNLHLQEKSDDPAVKWQLNLY		LPATIARIPPVAVRLQMSERNILSRLA				VELLDKSNQAELLPSKSVSLIILLTDG
>sp|P78527|PRKDC_HUMAN	>sp|O95153|RIMB1_HUMAN	>sp|P30414|NKTR_HUMAN	>sp|Q8NF91|SYNE1_HUMAN	>sp|Q9NR48|ASH1L_HUMAN	>sp|Q92616|GCN1L_HUMAN	>sp|O94915|FRYL_HUMAN	>sp|Q8N7Z5|ANR31_HUMAN			>gi|27703268|ref|XP_230439.1|Rattus		>gi|27703268|ref|XP_230439.1|Rattus				>gi|13543768|gb|AAH06035.1|Mus
DERVTVMASLRRPKRIIIRGHDEREHP	EQILELPLQQFCSKKLFSIPEEEEEEE	SRSRSYSRSYTRSRSLASSHSRSRSPS	DPSHSSDLSTIQERMEELKGQMLKFSS	GLVNKDLGKKLGSTVGLVAKDCAKKIV	ARQCSDSSAMESLTKHLFAILGGSEGK	NPGAFRELIEELHPIIKEALERRPENM	NIEGPEAESPEVLPHIEKELSEGRDSP			FAGIIREENGMAWKEILNLLYKLLAAL		RHRSINLFLHGYQRFWIETEAYSFEEK				RPSRKGLRNDKDKPLPPLLARVGGNIE
>sp|P78527|PRKDC_HUMAN	>sp|P46013|KI67_HUMAN	>sp|Q6P4R8|NFRKB_HUMAN	>sp|Q6ZMK1|CYHR1_HUMAN	>sp|Q9NR48|ASH1L_HUMAN	>sp|Q8TC12|RDH11_HUMAN	>sp|Q6V0I7|FAT4_HUMAN	>sp|Q8NEY1|NAV1_HUMAN			>gi|548351|sp|Q04690.1|NF1_MOUSE		>gi|27703268|ref|XP_230439.1|Rattus				>gi|121052|sp|P20760.1|IGG2A_RAT
FRKRESKVPADLLKRAFVRMSTSPEAF	ETTHTHREPAGDGKSIRTFKESPKQIL	RFGNPLHIAQKLFRDGHFNPEVVKYRQ	AVSELPSECGFCLRQFPRSLLERHQKE	QARKMCNYDKILATKKNLDHVNKILKA	NQQVLVRKLDLSDTKSIRAFAKGFLAE	RGKKAKNPKEEKKPKEKKKKGSENVAF	APSVGGSCRSEGTPAWYMHGERAHYSH			TSLATSQHSPGLDKENVELSPTAGHCN		RSQTDKLAFDVGLREHATGYLLGGHVV				LHNHHTEKSLSHSPGKXXXXXXXXXXX
>sp|Q02750|MP2K1_HUMAN	>sp|Q96JB1|DYH8_HUMAN	>sp|Q6P4R8|NFRKB_HUMAN	>sp|Q03164|KMT2A_HUMAN	>sp|Q53EL6|PDCD4_HUMAN	>sp|Q6ZRI0|OTOG_HUMAN	>sp|Q5T890|RAD26_HUMAN	>sp|Q5H9U9|DDX6L_HUMAN			>gi|55391508|gb|AAH85359.1|Rattus		>gi|27703268|ref|XP_230439.1|Rattus				>gi|27703268|ref|XP_230439.1|Rattus
ISELGAGNGGVVFKVSHKPSGLVMARK	ESKDNVRYLYTLEKVCQPLYNHDLVSM	KGVFDKETSLNKAREHSLLRSDRPAYV	LRAPRFTPSEAHSRIFESVTLPSNRTS	VDCVQARAALDKATVLLSMSKGGKRKD	HSALCIPEAKCACTDSMGVPRALGETW	APPPGRMDPSAPQPRAETSGKDIWHPG	RLRCLCVAFQLHLPLSQRACSRVITCS			KQIKKQTALAELVKHKPKATEDQLKTV		LRLYSAVCALGNSRVASALCSHVDLSQ				SLVCVVGYYCLKVPLVVFKREKEIARK
>sp|Q02750|MP2K1_HUMAN	>gi|105990532|ref|NP_000375.2|	>sp|Q9BXS6|NUSAP_HUMAN	>sp|O95153|RIMB1_HUMAN	>sp|Q16647|PTGIS_HUMAN	>sp|Q8WZ42|TITIN_HUMAN	>sp|Q8TEA1|NSUN6_HUMAN	>sp|Q76L83|ASXL2_HUMAN			>gi|56797757|ref|NP_001008724.1|Rattus		>gi|548351|sp|Q04690.1|NF1_MOUSE				>gi|2292988|emb|CAA72155.1|Rattus
LKKAGRIPEQILGKVSIAVIKGLTYLR	ISFERINDVLEHVKHFVINLIGDFEVA	ERQPLGHVTKTRRRCKTVRVDPDSQQN	GSRGGARIQVFLARYSYNPFEGPNENP	DFSYSFLLRAGYLTLYGIEALPRTHES	VKVLDTPGPPVNVTVKEISKDSAYVTW	PQPGEKILDLCAAPGGKTTHIAALMHD	HSVNPEDRFCLSSPTEALKMGYTDCKN			SSSKTSTVRKQVTKSYKMADEAASEAH		CSEVEDENAQTGGRKRGMSRRLASLRH				ALQLQDFYQEVANPLLSSVTFEYPSNA
>sp|Q8TD57|DYH3_HUMAN	>sp|Q9P2D3|HTR5B_HUMAN	>sp|Q6ZRI0|OTOG_HUMAN	>sp|Q92736|RYR2_HUMAN	>sp|Q92954|PRG4_HUMAN	>sp|Q7Z7G8|VP13B_HUMAN	>sp|Q76L83|ASXL2_HUMAN	>sp|Q6P4R8|NFRKB_HUMAN			>gi|55747|emb|CAA25224.1|Rattus		>gi|158138561|ref|NP_058690.2|Rattus				>gi|12831225|ref|NP_075591.1|Rattus
YSMGFLDSRSLAQKIVATYRLCSEQLS	LRMAGLQALEDIIKKFASVPEPEFPGH	DAFEIRRLSSVFLRVRTNVGVRVLYDR	VPLVIFKREKEVARKLEFDGLYITEQP	NKETTVETKETTTTNKQTSTDGKEKTT	VIFTKVVSPENLHTEEILVCGHSLEVN	LRALINKHTFSVLPGDCQQRLLLLLPE	GSAGLSQVRVVAQPSLPAVPQQSGGPA			LGPVTQEFWANLEKETDWLRNEMNKDL		KDLNMDVSLHLPSRSSPTVFRLLWESG				SAYITMALLESSLPDTDPVVSKALGCL
>sp|Q8TD57|DYH3_HUMAN	>sp|Q16666|IF16_HUMAN	>sp|O95153|RIMB1_HUMAN	>sp|Q8IZT6|ASPM_HUMAN	>sp|Q92954|PRG4_HUMAN	>sp|Q6V0I7|FAT4_HUMAN	>sp|O94989|ARHGF_HUMAN	>sp|Q14008|CKAP5_HUMAN			>gi|27703268|ref|XP_230439.1|Rattus		>gi|548351|sp|Q04690.1|NF1_MOUSE				>gi|548351|sp|Q04690.1|NF1_MOUSE
KTYDKDNIPPLTMKRIRERFINHPEFQ	KEKLKVKGPALSRKRKKEVDATSPAPS	ETGEARGQDGSGRRGPQKRGVRVLRPS	SLTFIKPLKTDIPRHPMPFAAKNMFYD	KEPAPTTPKKPAPTTPKEPAPTTPKEP	RCSFATVNIQLKGTNEYVPRFVSKLYY	GYEEVPRVPRRASPLRTSRSRPHPPSI	AVEIYRWIRDALRPPLQNINSVQLKEL			AVNMNRDVAVWFSKRLPTFVNVPKDHP		GQAAESLHKTIVKRRMSHVSGGGSIDL				IILDTLEKCLAGQPKDTMRLDETMLVK
>sp|Q8TD57|DYH3_HUMAN	>sp|Q96JB1|DYH8_HUMAN	>sp|Q6IQ23|PKHA7_HUMAN	>sp|P46821|MAP1B_HUMAN	>sp|Q92954|PRG4_HUMAN	>sp|O60706|ABCC9_HUMAN	>sp|Q5JTH9|RRP12_HUMAN	>sp|Q8TD26|CHD6_HUMAN			>gi|548351|sp|Q04690.1|NF1_MOUSE		>gi|2292988|emb|CAA72155.1|Rattus				>gi|548351|sp|Q04690.1|NF1_MOUSE
VRAEKLISGLGGEKDRWTEAARQLGIR	TAQEAAVFLTLYEKVFEDTYTYMKLNL	IPPPGPPRVFPPRRPHTPAERVTVKPP	KLSKPCCYIFPGGRGDSALFAVNGFNM	NIDVPSRTARAITTRSGQTLSKVWYNC	FMNAAIPIAAVLATFVTHAYASGNNLK	KAKGDVKKKGRPDPYAYIPLNRSKLNR	ALAAQIHKESFLAPVFTKDEQKHRRPY			GFNGLWRFAGPFSKQTQIPDYAELIVK		QRRLGMYELLLKVRPEQLVKHLQMTST				SIFYQAGTSKAGNPIFYYVARRFKTGQ
>sp|Q96JB1|DYH8_HUMAN	>sp|Q8WZ42|TITIN_HUMAN	>sp|Q6IQ23|PKHA7_HUMAN	>sp|Q6IQ23|PKHA7_HUMAN	>sp|Q6V0I7|FAT4_HUMAN	>sp|Q8NF91|SYNE1_HUMAN	>sp|Q92736|RYR2_HUMAN	>sp|P36543|VATE1_HUMAN			>gi|12831225|ref|NP_075591.1|Rattus		>gi|158138561|ref|NP_058690.2|Rattus				>gi|27703268|ref|XP_230439.1|Rattus
IMAIKFRNIYQGVKKKQYDILDPRRTE	EEKVQVTKVPEVSKKIVPQKPSRTPVQ	QQSSTIAPYVTLRRGLNAESSKATFPR	SRSSLKRDMEKVERQAVPQANHTESCH	YTTVKIKNGKVYFTSDAGIAGKVERNI	KEYFQGLESHMILTETLFRKIISFAVQ	NKVKPQLLKTHFLPLMEKLKKKAATVV	DFPLVKAAVQKAIPMYKIATKNDVDVQ			IINVTACAIYTYGKPVPGHVKISLCHG		DGMRDIPMKYSCQRRARLITQGESCLK				YQYTPGYSRIKYDPDLFRMALPCLSAI
>sp|Q96JB1|DYH8_HUMAN	>sp|Q9BXS6|NUSAP_HUMAN	>sp|Q9HD20|AT131_HUMAN	>sp|Q8WZ42|TITIN_HUMAN	>sp|Q5T890|RAD26_HUMAN	>sp|Q8WZ42|TITIN_HUMAN	>sp|Q8IYB3|SRRM1_HUMAN	>sp|Q9C093|SPEF2_HUMAN			>gi|56797757|ref|NP_001008724.1|Rattus		>gi|548351|sp|Q04690.1|NF1_MOUSE				>gi|160332366|sp|P46406.3|G3P_RABIT
EQAKRLLKLESKLKADKLYLQGLLQYY	IKISNPTEFQNHEKQESQDLRATAKVP	LRTGFNTSQGKLLRTILFGVKRVTANN	KLEAPELDLDSELRKGIVVRAGGSARI	KQRKCEIALTTYETLRLCLDELNSLEW	PPTSPERLTYTERTKSTITLDWKEPRS	RTPEPKKIKKAASPSPQSVRRVSSSRS	LLQDYYWGMESKIPVEDNKRFTRIPLV			KMSPVPDLVPGSFKSQLQEGPPEWKAL		PSTFHYVLVNSLHRIITNSALDWWPKI				VHAITATQKTVDGPSGKLWRDGRGAAQ
>sp|Q96JB1|DYH8_HUMAN	>sp|Q8NF91|SYNE1_HUMAN	>sp|Q9NR48|ASH1L_HUMAN	>sp|Q8NCX0|CC150_HUMAN	>sp|P42331|RHG25_HUMAN	>sp|O95447|LCA5L_HUMAN	>sp|Q8IYB3|SRRM1_HUMAN	>sp|Q8WZ42|TITIN_HUMAN			>gi|55391508|gb|AAH85359.1|Rattus		>gi|27703268|ref|XP_230439.1|Rattus				>gi|158138561|ref|NP_058690.2|Rattus
SAKIKNEVQEVKDKAQKIVDEIDSEKV	ESMQEFQEWFLGAKAAAKESSDRTGDS	SDLLSDIYKPKRGRPKSKEMPQLEGPP	VKHDVMSNQSVLHRWERKQNLRPMPKK	KAPVARSSVGWDATEDLRISRTDSFSS	QEKERTLSRKLRETDSQLLKTKDILQA	SPAVPVKKAKSPTPSPSPPRNSDQEGG	ASRPIMAQNPVDAPGRPEVTDVTRSTV			KEKALVAAVRQRMKCSSMQRFGERAFK		AEYLWADTTVKKTRRRGQKAEKPVAFM				SGSDMVEAERSGIPIVTSPYQIHFTKT
>sp|Q9H9T3|ELP3_HUMAN	>sp|Q8IYE0|CC146_HUMAN	>sp|Q6P444|MTFR2_HUMAN	>sp|Q8WZ42|TITIN_HUMAN	>sp|O94989|ARHGF_HUMAN	>sp|Q9BX26|SYCP2_HUMAN	>sp|Q9P0L2|MARK1_HUMAN	>sp|P51116|FXR2_HUMAN			>gi|27703268|ref|XP_230439.1|Rattus		>gi|27703268|ref|XP_230439.1|Rattus				>gi|12831225|ref|NP_075591.1|Rattus
VPPQYRKVLMPKLKAKPIRTASGIAVV	LPLPKPYGALAPFKPSEPGANMRHIRK	RKIAALENELTFLRSQIAAIVEMQELK	WSTVTTECSKTSFRVANLEEGKSYFFR	VGRMKQTEELIRLTQRLRFHKVKALPL	LVNGMLGDKRRVFTFPCLSAFLDKYEL	DCENLLKKLLVLNPIKRGSLEQIMKDR	RSYLEFSEDSVQVPRNLVGKVIGKNGK			MVFTLNGELLITNKGSELAFADYEIEN		EGRTESEKADMEDREKEDKIKEEGQAE				MGLTAFTNLKIKHPTYCYEMNMVVLSA
>sp|Q52LR7|EPC2_HUMAN	>sp|P78527|PRKDC_HUMAN	>sp|O94915|FRYL_HUMAN	>sp|Q9Y4C1|KDM3A_HUMAN	>sp|P21817|RYR1_HUMAN	>sp|P46100|ATRX_HUMAN	>sp|Q9BYB0|SHAN3_HUMAN	>sp|P21817|RYR1_HUMAN			>gi|158138561|ref|NP_058690.2|Rattus		>gi|56797757|ref|NP_001008724.1|Rattus				>gi|158138561|ref|NP_058690.2|Rattus
DSEDETLLNRLNRKMEIKPLQFEIMID	QGLKLATTILQHWKKCDSWWAKDSPLE	AGCFKAIANVFQNRDYQCDTVMLLNLI	ISEKEAMSTIEPHRQVAWKRAVKGVRE	SWSRMPNHFLQVETRRAGERLGWAVQC	PITTKLVLDEDEETKEPLVQVHRNMVI	PEEDGARRRAPPPPKRAPSTTLTLRSK	MLVAKGYPDIGWNPCGGERYLDFLRFA			NRPPSTWLTAYVVKVFSLAANLIAIDS		IRSCKGSCSRSVSREINLKDYEGQQKQ				KQPSSAYAAFNNRPPSTWLTAYVVKVF
>sp|P51116|FXR2_HUMAN	>sp|Q9UKK3|PARP4_HUMAN	>sp|O94915|FRYL_HUMAN	>sp|Q8WZ42|TITIN_HUMAN	>sp|P21817|RYR1_HUMAN	>sp|Q8NEY1|NAV1_HUMAN	>sp|Q9BYB0|SHAN3_HUMAN	>sp|Q92616|GCN1L_HUMAN			>gi|20863524|ref|XP_146344.1|Mus		>gi|27703268|ref|XP_230439.1|Rattus				>gi|548351|sp|Q04690.1|NF1_MOUSE
SLLGDMHFRSLRTKLLLMSRNEEATKH	NIVGILCRGLLLPKVVEDRGVQRTDVG	DGKVKTLMEFITSRKRGPLWNHEDVSA	PFHVSWYKDKRELRSGKKYKIMSENFL	GDRYSVQTSLIVATLKKMLPIGLNMCA	LRRELESSQEKVATLTSQLSANANLVA	LFERQGLPGPEKLPGSLRKGIPRTKSV	SLQSSGIGSKAGVPSKSSGSAALLALT			MAKAGKARYEREMKTYIPPKGRPKRKA		FSNNLDWLISKLDRLESSSGILEVLHC				NNQHFKICLAQNSPSTFHYVLVNSLHR
>sp|P51116|FXR2_HUMAN	>sp|P36873|PP1G_HUMAN	>sp|Q8IX03|KIBRA_HUMAN	>sp|Q9ULV3|CIZ1_HUMAN	>sp|Q92736|RYR2_HUMAN	>sp|Q9BX26|SYCP2_HUMAN	>sp|P62318|SMD3_HUMAN	>sp|Q14980|NUMA1_HUMAN			>gi|12831225|ref|NP_075591.1|Rattus		>gi|27703268|ref|XP_230439.1|Rattus
IGKNGKVIQEIVDKSGVVRVRVEGDND	SNYLFLGDYVDRGKQSLETICLLLAYK	PAPSPTVVRPKDRRVGTPSQGPFLRGS	DLLPEALEAQVLPRFQPRVLQVQAQVQ	MDKEKADVKSTAFTFRSSKEKLDVGVR	HIHKMSESVSSLSTNDFSIPWETWQNE	IRFLILPDMLKNAPMLKSMKNKNQGSG	QQRKRVSLEPHQGPGTPESKKATSCFP			IADVKMLSGFIPLKPTVKKLERLEHVS		CYQVAVPAVNGTLRTSSYEEHIQHLAS
>sp|O60353|FZD6_HUMAN	>sp|P46013|KI67_HUMAN	>sp|Q8IX03|KIBRA_HUMAN	>sp|Q8NF91|SYNE1_HUMAN	>sp|Q92736|RYR2_HUMAN	>sp|Q7Z7G8|VP13B_HUMAN	>sp|O43868|S28A2_HUMAN	>gi|112910|sp|P02765.1|FETUA_HUMAN			>gi|158138561|ref|NP_058690.2|Rattus		>gi|548351|sp|Q04690.1|NF1_MOUSE
QVIQHDGRNQEKLKKFMIRIGVFSGLY	VKSQKENVLQYCRKSGLQTDYATEKES	VRNSLERRSVRMKRPSSVKSLRSERLI	QPDLEPSPQPPLSRAEAIKQVKHFRAL	SGGHASNKEKEMVTSLFCKLGVLVRHR	EEYKEKCFIKLCITLNEGKSILCDINE	VNPGLELMEKEVEPEGSKRTDAQGHSL	LLCLAQLWGCHSAPHGPGLIYRQPNCD			NNYLHLSVSRVELKPGDNLNVNFHLRT		AHRPVEWVQAVVSRFDEQLPIKTGQQN
>sp|P43250|GRK6_HUMAN	>sp|Q6P4R8|NFRKB_HUMAN	>sp|Q92954|PRG4_HUMAN	>sp|Q14008|CKAP5_HUMAN	>sp|Q96G97|BSCL2_HUMAN	>sp|Q8WZ42|TITIN_HUMAN	>sp|O43868|S28A2_HUMAN	>sp|P21817|RYR1_HUMAN			>gi|548351|sp|Q04690.1|NF1_MOUSE		>gi|27703268|ref|XP_230439.1|Rattus
ACKKLEKKRIKKRKGEAMALNEKQILE	KALQQKPKPPSKVKSSSKESSIKVLSS	PTSTKKPKTMPRVRKPKTTPTPRKMTS	DNKNESELEAHLCRMMKHSMDQTGSKS	QLYGAYLRIHAHFTGLRYLLYNFPMTC	TNEVGSSICSARVTLREPPSFIKKIES	KKLLGKKLTRCLKPFENSRLRLWTKWV	TAFREIEIGDGFLPVCSLGPGQVGHLN			DDAKRQRVTAILDKLITMTINEKQMYP		GYYCLKVPLVVFKREKEIARKLEFDGL
>sp|Q16666|IF16_HUMAN	>sp|Q8WZ42|TITIN_HUMAN	>sp|Q6V0I7|FAT4_HUMAN	>sp|Q8NA70|FA47B_HUMAN	>sp|Q8IYB3|SRRM1_HUMAN	>sp|Q8NF91|SYNE1_HUMAN	>sp|O15020|SPTN2_HUMAN	>sp|Q8IVV2|LOXH1_HUMAN			>gi|12831225|ref|NP_075591.1|Rattus		>gi|2493792|sp|Q63514.1|C4BPA_RAT
QKRKKSTKEKAGPKGSKVSEEQTQPPS	PKWYKDGRPLVASKKYRISFKNNVAQL	KKVSDGHFHTVIARRAGMAASLTVDSC	VLKLDSEKKLEDARARCEGQEMTTEEL	KKPPKRTSSPPRKTRRLSPSASPPRRR	WITEKEKELNALETSSSAMDMQISQIK	QLQSFNSYRTVEKPPKFTEKGNLEVLL	LLPDKDGAETLTFPCDRWLATSEDDKK			GSRPASNMVIADVKMLSGFIPLKPTVK		TVICQKDLSWSMLRGCKEICCPVPDPK
>sp|Q9UHL9|GT2D1_HUMAN	>sp|Q587J7|TDR12_HUMAN	>sp|Q5T890|RAD26_HUMAN	>sp|Q8NEY1|NAV1_HUMAN	>sp|Q13535|ATR_HUMAN	>sp|Q9P2P6|STAR9_HUMAN	>sp|O15020|SPTN2_HUMAN	>sp|Q13535|ATR_HUMAN			>gi|3336842|emb|CAA76847.1|bovine		>gi|20863524|ref|XP_146344.1|Mus
IKRMFDERIFTGNKFTKDTTKLEPASP	VVVESFMQLPYRAKKFSLYCTKPVTLH	IVDEAHRIKNPKARVTEVMKALKCNVR	ASSASSTYSSAEERMQSEQIRKLRREL	SNWIITRLLRIAATPSCHLLHKKICEV	EFRLTESSTCEPSTVAAVLSRAQGCRS	QHRALEEEIRSHRPTLDALREQAAALP	ECSSSQLKASVCKPFLFLLKKKIPSPV			FVAFVDKCCAADDKEACFAVEGPKLVV		XXXXMGKGDPKKPRGKMSSYTFFVQTC
>sp|P07093|GDN_HUMAN	>sp|P62191|PRS4_HUMAN	>sp|Q8TC12|RDH11_HUMAN	>sp|Q96K76|UBP47_HUMAN	>sp|Q9BYB0|SHAN3_HUMAN	>sp|Q8WZ42|TITIN_HUMAN	>sp|Q9C093|SPEF2_HUMAN	>sp|Q9C0D2|K1731_HUMAN			>gi|27703268|ref|XP_230439.1|Rattus		>gi|158138561|ref|NP_058690.2|Rattus
GVNGVGKILKKINKAIVSKKNKDIVTV	LIMAKDDLSGADIKAICTEAGLMALRE	SKLANILFTQELARRLKGSGVTTYSVH	QLREQCGLELSIDRFRLRKKTWKNPGT	RRRAPPPPKRAPSTTLTLRSKSMTAEL	TFVKDTILKAALITEENQQLSYEHIAK	WLNKELKVSRTVSPKSFAKAFSSGYLL	SLPVKVESGKIQEPFSAMSKSTVSTSH			ALCLTEISCADAEKEIMRLGTNRCGPH		LMVFVTNPDGSPARRVPVVTQGSDAQA
>sp|P07093|GDN_HUMAN	>sp|Q8WZ42|TITIN_HUMAN	>sp|P42331|RHG25_HUMAN	>sp|Q9NR48|ASH1L_HUMAN	>sp|Q9BYB0|SHAN3_HUMAN	>gi|105990532|ref|NP_000375.2|	>sp|Q9C093|SPEF2_HUMAN	>sp|Q709C8|VP13C_HUMAN			>gi|548351|sp|Q04690.1|NF1_MOUSE		>gi|27703268|ref|XP_230439.1|Rattus
NKDIVTVANAVFVKNASEIEVPFVTRN	ILQCEISKADAPVKWFKDGKEIKPSKN	ARSSVGWDATEDLRISRTDSFSSMTSD	ELISRLSEIRITHRSHHFIPRDLLPTI	EKLPGSLRKGIPRTKSVGEDEKLASLL	VLYDYVNKYHWEHTGLTLREVSSKLRR	ERKKAQKSTLAIDPATSKEIPLPSPAF	IQIIGLGTQVSQRPGAQALKVEAKLEH			KVLQSIANHVLFTKEEHMRPFNDFVKS		MKNEYIIPITSSTRNIRLYPDESKRHG
>sp|Q9C091|GRB1L_HUMAN	>sp|Q8N3Y7|RDHE2_HUMAN	>sp|O94989|ARHGF_HUMAN	>sp|Q13535|ATR_HUMAN	>sp|Q2NKQ1|SGSM1_HUMAN	>sp|Q2M329|CCD96_HUMAN	>sp|Q9P2P6|STAR9_HUMAN	>sp|Q9Y4C1|KDM3A_HUMAN			>gi|2493792|sp|Q63514.1|C4BPA_RAT		>gi|27703268|ref|XP_230439.1|Rattus
DLDGLPCIVILTGKDPLGETFPRSLKY	GILHAMDGFVDQKKKLXXXXXXXXXXX	RMKQTEELIRLTQRLRFHKVKALPLVS	SHLVCSCSKDELERALHYLKNETEIEL	ARGSQWEPARWDTTLPTPSPKEQPPMP	VHFETRMRTQEDLTQGLLLIDFEQLKI	RDGDLGKEPFKAAPHTIHPPCVVPSRA	DSLRKDKEQQKDSPVFCRFFHFRRLQF			TYKYKDSVRFVCQKGFVLRGSGVIHCE		NHLRPSMLQQLLRRLVFDVPQLSEYCK
>sp|Q9C091|GRB1L_HUMAN	>sp|Q96A59|MALD3_HUMAN	>sp|O94989|ARHGF_HUMAN	>sp|P21817|RYR1_HUMAN	>sp|Q13813|SPTN1_HUMAN	>sp|O15020|SPTN2_HUMAN	>sp|Q12772|SRBP2_HUMAN	>sp|Q6UB99|ANR11_HUMAN			>gi|56797757|ref|NP_001008724.1|Rattus		>gi|2292988|emb|CAA72155.1|Rattus
LMSLVYTEKLAGVKQEVIKESKVEEPR	EKAQQLDVQFYQLKLPMVTVAMACSGA	FHKVKALPLVSWSRRLEFQGELTELGC	PELLQSHFIPTIGRLRKRAGKVVSEEE	NEVISLWKKLLEATELKGIKLREANQQ	DWLDKVDKEGRELTLEKPELKALVSEK	VMMGQEKVPIKQVPGGVKQLEPPKEGE	ASPRPDQSRPTGVPTPTSVLSCPSYEE			GSCSRSVSREINLKDYEGQQKQLEQVI		LWALLTIQQQLEQRISASGAELEALEA
>sp|Q7Z5L2|R3HCL_HUMAN	>sp|Q8WZ42|TITIN_HUMAN	>sp|P21817|RYR1_HUMAN	>sp|Q76L83|ASXL2_HUMAN	>sp|O15020|SPTN2_HUMAN	>gi|105990532|ref|NP_000375.2|	>sp|Q8WZ42|TITIN_HUMAN	>sp|Q96RL7|VP13A_HUMAN			>gi|548351|sp|Q04690.1|NF1_MOUSE		>gi|22122547|ref|NP_666176.1|Mus
SKQSKTEREAELKKLQEARERKRLEAK	GKYSLTLVNPAGEKAVFVNVRVLDTPG	SRMPNHFLQVETRRAGERLGWAVQCQE	GKTLQSKQLPQVPRPLQLFSAKELRDS	FNSYRTVEKPPKFTEKGNLEVLLFTIQ	KLVELAHQYKLKETIQKLSNVLQQVKI	KIEEPPPAKVPEAPKKIVPEKKVPAPV	EVHYYNEMFGVWEPLLEPLEIDQTEDF			FWEISSQMLFYICKKLTSHQMLSSTEI		RDWWNSTSFSNYYRTWNVVVHDWLYSY
>sp|Q92574|TSC1_HUMAN	>sp|Q92736|RYR2_HUMAN	>sp|P21817|RYR1_HUMAN	>sp|Q8N7Z5|ANR31_HUMAN	>sp|O15020|SPTN2_HUMAN	>gi|105990532|ref|NP_000375.2|	>sp|Q8WZ42|TITIN_HUMAN	>sp|Q709C8|VP13C_HUMAN			>gi|27703268|ref|XP_230439.1|Rattus		>gi|27703268|ref|XP_230439.1|Rattus
HLLLEQKKYLEDVKLQARGQLQAAESR	KGGKRPKEGLLQMKLPEPVKLQMCLLL	GRALRGLSYRSLRRRVRRLRRLTAREA	HQNITSCEPLSNKRNSNSVTNSSDQET	RDLTGALRLLNKHTALRGEMSGRLGPL	STSPPKQAEAVLKTLQELKKLTISEQN	VLKKAVPEEKVPVPIPKKLKPPPPKVP	TIVPHGYTEVANIPVARPGRRLYNVRN			VINTPSFPNNYWDKFVKRKVINKYGDL		HRRVFYEAGGAGTRARSLWRVEPLRIS
>sp|Q9P2D3|HTR5B_HUMAN	>gi|105990535|ref|NP_000121.2|	>sp|Q9BXM7|PINK1_HUMAN	>sp|Q9P2P6|STAR9_HUMAN	>sp|Q9P2P6|STAR9_HUMAN	>sp|Q9P2P6|STAR9_HUMAN	>sp|Q8WZ42|TITIN_HUMAN	>sp|O95996|APC2_HUMAN			>gi|27703268|ref|XP_230439.1|Rattus		>gi|548351|sp|Q04690.1|NF1_MOUSE
QMLDHFAECVKQAKGVRQQAVQLNIFT	RLNAQGRVNAWQAKANNNKQWLEIDLL	GAEPRRVGLGLPNRLRFFRQSVAGLAA	RITAATHVHEASSRSHAIFTIHYTQAI	RHQRVLATRVRNITKKSSHLPLGSPLK	ALGISSLDCVLDLTMLKIHNSPLVTGV	PEEEVLPEVKPKVPVPAPVPEIKKKVT	CGQPRPSRLDLDLPGCQAEPPAREATS			WNTVFGGGLVEGAKNIRVTKILGDMPD		LEKCLAGQPKDTMRLDETMLVKQLLPE
>sp|O75446|SAP30_HUMAN	>sp|Q6P4R8|NFRKB_HUMAN	>sp|Q9BXM7|PINK1_HUMAN	>sp|P46013|KI67_HUMAN	>sp|Q96SB8|SMC6_HUMAN	>sp|O15417|TNC18_HUMAN	>sp|Q8WZ42|TITIN_HUMAN	>sp|Q5H9U9|DDX6L_HUMAN			>gi|12831225|ref|NP_075591.1|Rattus		>gi|548351|sp|Q04690.1|NF1_MOUSE
SKRIQKSISQKKVKIELDKSARHLYIC	IIKQVAITGQLGVKPQTGNSIPLTATN	FRQSVAGLAARLQRQFVVRAWGCAGPC	SQPDPDKNPASSKRRLKTSLGKVGVKE	SIDGSRSYKLKSATGSVVSTRKEELIA	RKPSAKAKGDRAATLEEGNPTDEVPST	DPIKACRPIKPPGPPINPKLKDKSRET	LLIKEDYLNKKGNPKKFAGLASYLHGH			VAFAEYSSPCSSDKQNVXXXXXXXXXX		EQHLMWDDIAILARYMLMLSFNNSLDV
>sp|Q02539|H11_HUMAN	>sp|Q587J7|TDR12_HUMAN	>sp|Q9BYB0|SHAN3_HUMAN	>sp|Q14980|NUMA1_HUMAN	>sp|Q9BX26|SYCP2_HUMAN	>sp|Q8WZ42|TITIN_HUMAN	>sp|Q8WZ42|TITIN_HUMAN	>sp|Q12772|SRBP2_HUMAN			>gi|27703268|ref|XP_230439.1|Rattus		>gi|55391508|gb|AAH85359.1|Rattus
SAAPEKPLAGKKAKKPAKAAAASKKKP	LKIEDPGCFWVIIKGCSPFLDHDVDYQ	PEKLPGSLRKGIPRTKSVGEDEKLASL	GRTEPTGPKLEALRAEVSKLEQQCQKQ	MTPSKNITKKMDKTIPEGRIRLPRKAT	PKTFRWLKGTQEITGDDRFELIKDGTK	PVVAKNPFVVPDAPKAPEVTTVTKDSM	KNLLERAIESLVKPQAKKKAGDQEEES			KELALGLEEPDLEKVVTYLAGCGLQSC		KLGEYGFQNAILVRYTQKAPQVSTPTL
>sp|Q02539|H11_HUMAN	>sp|Q8IWI9|MGAP_HUMAN	>sp|Q2NKQ1|SGSM1_HUMAN	>sp|Q03164|KMT2A_HUMAN	>sp|Q6N022|TEN4_HUMAN	>sp|P51451|BLK_HUMAN	>sp|O95359|TACC2_HUMAN	>sp|Q8N7Z5|ANR31_HUMAN			>gi|12831225|ref|NP_075591.1|Rattus		>gi|2292988|emb|CAA72155.1|Rattus
KAVKPKAAKARVTKPKTAKPKKAAPKK	AVTPMTAISDVETKETTYSSGATTTGV	SAPAEAETRQRLLRTVKKEVKQIMEEA	TKKKKVWICTKCVRCKSCGSTTPGKGW	SVTMPNVARQTLETIRSVGYYRNIYQP	APPLPPLVVFNHLTPPPPDEHLDEDKH	TEACDETQEGRQQPVPAPQQKMECWAT	GAKVNCENIDGILPLHDAVANNHLKAA			YAQTTLRYNMPLEKQQPAFALKVQTVP		RVSSRFAHTVVTSRVVNRADTVQEATF
>sp|Q03164|KMT2A_HUMAN	>sp|P78527|PRKDC_HUMAN	>sp|Q2NKQ1|SGSM1_HUMAN	>sp|Q96QU8|XPO6_HUMAN	>sp|Q9BXT5|TEX15_HUMAN	>sp|Q9P2P6|STAR9_HUMAN	>sp|Q92616|GCN1L_HUMAN	>sp|Q8TD57|DYH3_HUMAN			>gi|160332366|sp|P46406.3|G3P_RABIT		>gi|27703268|ref|XP_230439.1|Rattus
RTPSATFQQATKIKKLRAGKLSPLKSK	LKMNKDSKPPGNLKECSPWMSDFKVEF	EWLGCEAIVRQRERESHAAALAKCSSG	VNGSSQNCVSGQERGRLGVLAMSCINE	QDSQSSDLKTIYQTGCQTSTVFPLKKK	FFRQETVSPLLSRTEFCTAPLHQDLSN	ESLVPTARKALCDPLEEVREAAAKTFE	FIAEHMGKLYIEAPTFDLQGSYNDSSC			YMVYMFQYDSTHGKFHGTVKAENGKLV		KVINKYGDLYGAERIAELLGLDKNALD
>sp|Q03164|KMT2A_HUMAN	>sp|Q8WZ42|TITIN_HUMAN	>sp|Q13813|SPTN1_HUMAN	>sp|Q7Z7A1|CNTRL_HUMAN	>sp|Q9BXT5|TEX15_HUMAN	>sp|P42331|RHG25_HUMAN	>sp|Q9UGP8|SEC63_HUMAN	>sp|Q7Z7A1|CNTRL_HUMAN			>gi|27703268|ref|XP_230439.1|Rattus		>gi|22122547|ref|NP_666176.1|Mus
SDSSETSVRGPRIKHVCRRAAVALGRK	KREKKSLRWTRVNKDYVVYDTRLKVTS	ETDSKTASPWKSARLMVHTVATFNSIK	QVLEIEKLNETMERQRTEIARLQNVLD	ITQELEITKSSTSTIKDKDELDHLALE	GTPCGVFGQRLDETVAYEQKFGPHLVP	RCMWYRLRLLKPQPNIIPTVKKIVLLA	IDSAQAVQIKKMEPDEQLRNDHMNLRG			TSSDTFKEYDPDGKGIISRKEFQKAME		TLLVPYQTLWLWARPRAGGAWMLGASL
>sp|Q03164|KMT2A_HUMAN	>sp|Q8IYB3|SRRM1_HUMAN	>sp|Q13813|SPTN1_HUMAN	>sp|P20929|NEBU_HUMAN	>sp|Q8WZ42|TITIN_HUMAN	>sp|Q9NZM3|ITSN2_HUMAN	>sp|Q9UGP8|SEC63_HUMAN	>sp|Q9P275|UBP36_HUMAN			>gi|548351|sp|Q04690.1|NF1_MOUSE
PKPKTKRFQLPLDKGNGKKHKVSHLRT	TLAQEEPVAAPEPKKETESEAEDNLDD	NQAWSSLGKRADQRKAKLGDSHDLQRF	ARQNKINYSESLYRQAMEEAKKEGYDL	SQVRLQVRVTGIPTPVVKFYRDGAEIQ	EEEEKQKRLQEEKTQEKIQEEERKAEE	TAKSKKKKPLKKKPTPVLLPQSKQQKQ	APHGKRKRKKKKRPEDTAASALQEGQT			LEENQRNLLQMTEKFFHAIISSSSEFP
>sp|P78318|IGBP1_HUMAN	>sp|Q6V0I7|FAT4_HUMAN	>sp|Q13813|SPTN1_HUMAN	>sp|Q9C091|GRB1L_HUMAN	>sp|Q8WZ42|TITIN_HUMAN	>sp|Q8NF91|SYNE1_HUMAN	>sp|O15417|TNC18_HUMAN	>sp|P78527|PRKDC_HUMAN			>gi|27703268|ref|XP_230439.1|Rattus
YPSLVAMASQRQAKIQRYKQKKELEHR	SATDPDLGTNGTVKYSISAGDRSRFQV	NGRFQKIKSMAASRRAKLNESHRLHQF	RVPSVQLAMLAKERLQEVRDKLGLQYR	HLSYEKIMKETRKTVVPKVIVATPKVK	IIRSKTPTGPELDTSYKGYMKLLGECS	LREKNSVIRSLKRPPPADAPTVRATRA	LFAHKRSERLQRAPLKSVGPDFGKKRL			LYDFHEDLLVHCGKLCALVYKIKGQPK
>sp|Q7Z2Y8|GVIN1_HUMAN	>sp|Q9UPV0|CE164_HUMAN	>sp|Q9P2P6|STAR9_HUMAN	>sp|P62191|PRS4_HUMAN	>sp|Q8WZ42|TITIN_HUMAN	>sp|Q8WZ42|TITIN_HUMAN	>sp|O15417|TNC18_HUMAN	>sp|Q8WZ42|TITIN_HUMAN			>gi|12831225|ref|NP_075591.1|Rattus
LTWVAAVFDKVSEKLGDKRLFVLSILG	ALLEVQEETARREKQQLLDVQRQVALK	NTSLHPQRMKALARALPLQPRLERSSK	EQMKPLEEKQEEERSKVDDLRGTPMSV	APPRFVKKLSDISTVVGKEVQLQTTIE	RKTWSTVTPEVKKTSFHVTNLVPGNEY	RRGPGRPRKRTHAPSALSPPRKRGKSG	NEKGRSDPRQLGVPVIARDIEIKPSVE			SLCHGNPSFSSETKSACKEEDSELDNN
>sp|Q9NZM3|ITSN2_HUMAN	>sp|Q9NXG0|CNTLN_HUMAN	>sp|Q8WXE9|STON2_HUMAN	>sp|Q8IYE0|CC146_HUMAN	>sp|Q8WZ42|TITIN_HUMAN	>sp|Q7Z7G8|VP13B_HUMAN	>sp|O15417|TNC18_HUMAN	>sp|P46821|MAP1B_HUMAN			>gi|548351|sp|Q04690.1|NF1_MOUSE
AARKAKQGKENLWKENLRKEEEEKQKR	NPMEKSHQSADRAKSEMATMKVRSGRY	FSMPTTSASKASVRSISVEDKTDVRKW	LAPFKPSEPGANMRHIRKPVIKPVEIX	KTWVHVSSEPKECTYTIPKLLEGHEYV	VIMGEKNSSNFMNTTNFQSLRPLPSIR	KALSLTKQDKLKSPFKFSDSAGGKSKT	TDQEIGELLSTTHPANKASLTLFCPEE			MDRLLSLMVCNHEKVGLQIRTNVKDLV
>sp|Q9NZM3|ITSN2_HUMAN	>sp|Q7Z7G8|VP13B_HUMAN	>sp|Q9BX26|SYCP2_HUMAN	>sp|Q9P2D3|HTR5B_HUMAN	>sp|Q8WZ42|TITIN_HUMAN	>sp|P46821|MAP1B_HUMAN	>sp|Q9P275|UBP36_HUMAN	>sp|Q76L83|ASXL2_HUMAN			>gi|27703268|ref|XP_230439.1|Rattus
PRKLLHSGKLYKTKSNKELHGFLFNDF	CPVVAAEPPPSTVKTYHYLVDPHFAQV	LLKDMLEEELLNVRRELMSVFMSHERN	PRATQTHVEAVYSRRCVSFILRATVGS	EAPKIKVDVKFKDTVILKAGEAFRLEA	EEHVCVSASKHSPTEDEESAKAEADAY	HSKKNIGNGIISSPLTGKRQDSGTMKK	GDVMSFSVTVTTIPASQAMNPSSHGQT			KIRFFRVERSYAVKSGKWYFEFEVVTG
>sp|P41252|SYIC_HUMAN	>sp|Q15154|PCM1_HUMAN	>sp|Q8WZ42|TITIN_HUMAN	>sp|Q8WZ42|TITIN_HUMAN	>sp|Q96QT4|TRPM7_HUMAN	>sp|P21817|RYR1_HUMAN	>sp|Q9P275|UBP36_HUMAN	>sp|Q6UB99|ANR11_HUMAN			>gi|12831225|ref|NP_075591.1|Rattus
LGRVIRDRKTIPIKYPLKEIVVIHQDP	CPFSADENYRPLAKTRQQNISMQRQEN	GKDSCTAQLNIKERLIPPSFTKRLSET	EFRVCAQNQVGIGRPAELKEAIKPKEI	ETSNKIKILSNNNTSENTLKRVSSLAG	LFGGGLVEGAKKVTVTELLAGMPDPTS	TRLPQHIREATAAPHGKRKRKKKKRPE	TGEKLRLSAHTILPGSKTREPSNAKQQ			EEHHTAYAVYSLSKSYIYLDTEAGVLP
>sp|O94953|KDM4B_HUMAN	>sp|Q14204|DYHC1_HUMAN	>sp|Q8WZ42|TITIN_HUMAN	>sp|P41252|SYIC_HUMAN	>sp|Q92616|GCN1L_HUMAN	>sp|Q7Z7G8|VP13B_HUMAN	>sp|Q96K76|UBP47_HUMAN	>sp|Q8TCU4|ALMS1_HUMAN			>gi|60678292|ref|NP_001007723.1|Rattus
QWKNRAASFQAERKFNAAAARTEPYCA	ACFRLFLTMEINPKVPVNLLRAGRIFV	SKPSPSSDPIKACRPIKPPGPPINPKL	DKDTLSIHYLMLPRVREELIDKKTESA	SRKTQKCLQTLLDTKFVHFIDAPSLAL	GVKDFEENMNRSETEACFFICGDNLST	RVKVYQLLVNEQEPCKFLLDAVFAKGM	SHLPKEALKISVAPGLADQKTGTPTVT			XXXXXXMVLSAADKTNIKNCWGKIGGH
>sp|Q9HDC5|JPH1_HUMAN	>sp|Q8IWI9|MGAP_HUMAN	>sp|Q8WZ42|TITIN_HUMAN	>sp|Q8N883|ZN614_HUMAN	>sp|Q9UGP8|SEC63_HUMAN	>sp|Q96JB1|DYH8_HUMAN	>sp|Q9Y6A4|CP080_HUMAN	>sp|Q4KWH8|PLCH1_HUMAN			>gi|548351|sp|Q04690.1|NF1_MOUSE
GGLFRRGSLLGSMKLRKSESKSSISSK	SGSETPDGPLSPGKMEDISPVQTDALD	AVAKSTHHVVSGLRENSEYFFRVFAEN	KSYSHKYGLITHQRIHTGEKPYECNEC	AKSKKKKPLKKKPTPVLLPQSKQQKQK	HLHEQLEVCQKSLTGYLEKKRLLFPRF	CPADPKKTLGIKLPFLVMIIKNLKKYF	PDSMFGDRGEIIDPFVEVEIIGLPVDC			CAKLKRLLKETAFKFKALKKVAQLAVI
>sp|Q9HDC5|JPH1_HUMAN	>sp|Q13535|ATR_HUMAN	>sp|Q8WZ42|TITIN_HUMAN	>sp|Q6N022|TEN4_HUMAN	>sp|Q9P275|UBP36_HUMAN	>sp|Q9P2P6|STAR9_HUMAN	>sp|Q96DN5|TBC31_HUMAN	>sp|Q9NR48|ASH1L_HUMAN			>gi|158138561|ref|NP_058690.2|Rattus
KPPTPKESPHFYRKGTTPPRSPEASPK	LLKHLVEMDTDQLKLYEEPLSKLIKTL	IAKLTCVVESSVLRAKEVTWYKDGKKL	LYPSGGTGLETPDRKGKGTTEGKPSSF	KKNIGNGIISSPLTGKRQDSGTMKKPH	ASTQEPGLSPGSLTLSAPSTHPVEGHQ	DLTGDFESKKNELPDGLNKKRLQILLK	SVAGIIHKDLIKKPTISTAVGLVTKDP			RKCCEDGMRDIPMKYSCQRRARLITQG
>sp|P33176|KINH_HUMAN	>sp|P20929|NEBU_HUMAN	>sp|O95359|TACC2_HUMAN	>sp|Q5SYE7|NHSL1_HUMAN	>sp|Q96K76|UBP47_HUMAN	>sp|Q9Y2E4|DIP2C_HUMAN	>sp|Q9P1Z0|ZBTB4_HUMAN	>sp|Q8NEY1|NAV1_HUMAN			>gi|548351|sp|Q04690.1|NF1_MOUSE
LTAEQWKKKYEKEKEKNKILRNTIQWL	KLNIDRLYRSVYEKNKMKIHIVPDMVE	SSASSTLKRTKKPRPPSLKKKQTTKKP	CQTEDVKVVPPSMRRIRAQKGQGIAAQ	AAEEPRVLCIIQDTTNSKTVNERITLN	QMLAMRGEQLGVVTNWPPSLEAALQRW	KPKLNTLKLYRLLPMRAAKRPYKTYSQ	NYIESPDRETILDPNLQATLXXXXXXX			KKVAQLAVINSLEKAFWNWVENYPDEF
>sp|Q9NS87|KIF15_HUMAN	>sp|Q14204|DYHC1_HUMAN	>sp|Q07283|TRHY_HUMAN	>sp|Q07283|TRHY_HUMAN	>sp|P15918|RAG1_HUMAN	>sp|Q7Z7G8|VP13B_HUMAN	>sp|Q8ND82|Z280C_HUMAN	>sp|O95996|APC2_HUMAN			>gi|27703268|ref|XP_230439.1|Rattus
QNLHQKIQYVVRLKKENVRLAEETEKL	RFQSISTEFLALMKKVSKSPLVMDVLN	RARCDGKESLLQDRRQEEDQRRFEPRD	DEEQLRRRELLELRRKGREEKQQQRRE	SLQPNLQLSKKLKTVLDQARQARQHKR	KERSRILIGPCCATANLEAKWCKHSGN	PEIFRTASQRCRDPPSNPVAASPRFHL	SVARRPDGAVPAAPASADAARRSSDGE			HKRDMEGMGVPEIKYGDSVCFVQHVAS
>sp|Q9HBM1|SPC25_HUMAN	>sp|Q6V0I7|FAT4_HUMAN	>sp|Q07283|TRHY_HUMAN	>sp|O60706|ABCC9_HUMAN	>sp|Q709C8|VP13C_HUMAN	>sp|Q99996|AKAP9_HUMAN	>sp|Q8TF50|ZN526_HUMAN	>sp|Q9Y4C1|KDM3A_HUMAN			>gi|27703268|ref|XP_230439.1|Rattus
QELEVLTANIQDLKEEYSRKKETISTA	NIVDSNDNAPQFLKSKYFTPVTKNVKV	QRLKREQEERLEQRLKREEVERLEQEE	RFFDTTPLGLILNRFSADTNIIDQHIP	SATLMKLEEIKERTATGLTHIIETRKV	MAESQEAELERLRTQLLFSHEEELSKL	LTLVAHRRAHTANPLHRCRCGKTFSNM	LVEHNLVLAERKSPEISERIVQWPAIT			SSMEKRFAYKFLRKILKYVDSAQEFIA
>sp|Q9HBM1|SPC25_HUMAN	>sp|Q9BTC0|DIDO1_HUMAN	>sp|Q07283|TRHY_HUMAN	>sp|Q709C8|VP13C_HUMAN	>sp|Q709C8|VP13C_HUMAN	>sp|Q7Z7G8|VP13B_HUMAN	>gi|4557325|ref|NP_000032.1|	>sp|Q9P2R6|RERE_HUMAN			>gi|56797757|ref|NP_001008724.1|Rattus
ANKANAERLKRLQKSADLYKDRLGLEI	AKLVRLKPEELVSKELSTWKERPARSV	LKWQWEPEKENAVRDNKVYCKGRENEQ	MVPSSQGNLSILSRQESSFFTLTIVPH	CAIPGSKKTILMVTNRRVLCIKEVEIL	VRSWYHGQTSMPGTLVLCLPQIKIISA	QAKVEQAVETEPEPELRQQTEWQSGQR	HPPPHPSPHPPLQPLTGSAGQPSAPSH			RINKLKNSLFDFQKNNKDSNSLTRNIM
>sp|O95447|LCA5L_HUMAN	>sp|Q8NF91|SYNE1_HUMAN	>sp|P54577|SYYC_HUMAN	>sp|Q6P4R8|NFRKB_HUMAN	>sp|P36543|VATE1_HUMAN	>sp|Q8NF91|SYNE1_HUMAN	>gi|248648|gb|AAB22049.1|	>sp|Q03164|KMT2A_HUMAN			>gi|13543768|gb|AAH06035.1|Mus
QLLKTKDILQALQKLSEDKNLAEREEL	SKQHIPEKKNEVHKVEMFLGELLAARE	DAPSPEEKLHLITRNLQEVLGEEKLKE	TATNFRIQGKDVLRLPPSSITTDAKGQ	EIYNGDRKIKVSNTLESRLDLIAQQMM	YENLLLTLQRTGQTILPSLNEVDHSYL	TLDAGLVYDAYLAPNNLKPVVAEFYGS	IPLASPFLPASTAPMQGKRKSILREPT			FKGEMNRGNFLEIKNKFLARRFKLLEQ
>sp|O95447|LCA5L_HUMAN	>sp|Q09666|AHNK_HUMAN	>sp|O95568|MET18_HUMAN	>sp|Q8WXH0|SYNE2_HUMAN	>sp|Q8N883|ZN614_HUMAN	>sp|Q8WZ42|TITIN_HUMAN	>gi|248648|gb|AAB22049.1|	>sp|Q15154|PCM1_HUMAN			>gi|121052|sp|P20760.1|IGG2A_RAT
TLQVEVKHLQQKLKEKDRELEIKNIYS	ELEGDLRGPQVDVKGPFVEAEVPDVDL	SRNLEPHGKQPSLRAAKEHAMPKDLKK	EDLQMQLNTSIDLRTNVLNDAYENLTR	ICSECGKGFTVKRTLVIHQRTHTGEKS	TTAWQLVNSSVKRTQIKVTHLTKYMEY	GWNIPIGLLYCDLPEPRKPLEKAVANF	TLRDQHLNNSSSSPQRSVDQRSTSAPS			NHHTEKSLSHSPGKXXXXXXXXXXXXX
>sp|Q8IVV2|LOXH1_HUMAN	>sp|Q96RL7|VP13A_HUMAN	>sp|Q96RL7|VP13A_HUMAN	>sp|Q96QT4|TRPM7_HUMAN	>gi|112910|sp|P02765.1|FETUA_HUMAN	>sp|Q9UHL9|GT2D1_HUMAN	>gi|248648|gb|AAB22049.1|	>sp|P20929|NEBU_HUMAN			>gi|27703268|ref|XP_230439.1|Rattus
AFIFLIGEDDERSKRIWLDYPRGKRGF	QPETLEEMLTPEEKALLYEAIGYSETA	SSFSLKNCILDDKRPHVKKATPRMIGL	RLRRELEKTINQQRIHARIGQGVPVVA	VCQDCPLLAPLNDTRVVHAAKAALAAF	TATSSSMASFLYSTALPNHAIRELKQE	DQYELLCLDNTRKPVDEYKDCHLAQVP	SQIKYKKNALENYPNFRSVVDPPEIVL			CSVLDLNAFERQNKAEGLGMVTEEGTH
>sp|Q8IWI9|MGAP_HUMAN	>sp|Q8WZ42|TITIN_HUMAN	>sp|Q7Z7G8|VP13B_HUMAN	>sp|Q8WZ42|TITIN_HUMAN	>gi|116533|sp|P10909.1|CLUS_HUMAN	>sp|P33176|KINH_HUMAN	>gi|248648|gb|AAB22049.1|	>sp|Q9P2R6|RERE_HUMAN			>gi|55391508|gb|AAH85359.1|Rattus
GLRKHSPDLRVVQKYPLLKEPQWKYPD	AVPITVITLGPPSKPKGPIRFDEIKAD	SCTDKLNRRTLLVRPISKQDPFSNCSG	VVISAAKAKEQETRISEEITKKQKQVT	KKEDALNETRESETKLKELPGVCNETM	LKGLEETVAKELQTLHNLRKLFVQDLA	GKDKSKEFQLFSSPHGKDLLFKDSAHG	LNPLERERLALAGPQLRPEMSYPDRLA			ADLPSIAADFVEDKEVCKNYAEAKDVF
>sp|Q8IWI9|MGAP_HUMAN	>sp|Q03164|KMT2A_HUMAN	>sp|Q7Z7G8|VP13B_HUMAN	>sp|Q8WZ42|TITIN_HUMAN	>gi|4502503|ref|NP_000706.1|	>sp|Q9P2D3|HTR5B_HUMAN	>gi|248648|gb|AAB22049.1|	>sp|Q7Z2Y8|GVIN1_HUMAN			>gi|27703268|ref|XP_230439.1|Rattus
VSRTGKTNDFTKIKGWRGKFHSASASR	KAQLCKIEKSKSLKQTDQPKAQGQESD	SVAMAPQADNPLGRSVLRKDIYQRALN	AGEDVQVLIPFKGRPPPTVTWRKDEKN	SAICQGDGTWSPRTPSCGDICNFPPKI	PTILFLIARILKDTAIKSADNQVPPPV	HCRFDEFFSEGCAPGSKKDSSLCKLCM	KNNLKKLKSQTQHPWEKLLNLSHSKSL			LPVLSRSVLGMPDKVEDMCPDVPQLEG
>sp|Q8IWI9|MGAP_HUMAN	>sp|Q96RL7|VP13A_HUMAN	>sp|Q9P1Z0|ZBTB4_HUMAN	>sp|Q8TCU4|ALMS1_HUMAN	>gi|4502503|ref|NP_000706.1|	>sp|Q6UB99|ANR11_HUMAN	>gi|248648|gb|AAB22049.1|	>sp|Q8IWI9|MGAP_HUMAN			>gi|160332366|sp|P46406.3|G3P_RABIT
ESKVMPTLAPVVAKLGNSGASPSSAGK	HVIALRRNYLPALKVEYNTSAHQSSFR	GIGGGGGPPTGAGRGPSQLQAPPPLCQ	AESKVSMALEETLRQYQAAKSVMRSEP	EQLELQRDSARQSTLDKELXXXXXXXX	PREKLLGDGDLMMTSFERMLSQKDLEI	KHQTVPQNTGGKNPDPWAKNLNEKDYE	TAAKVVNANQNASPNVPGKRGRPRKLK			HGKFHGTVKAENGKLVINGKAITIFQE
>sp|P35240|MERL_HUMAN	>sp|O95996|APC2_HUMAN	>sp|Q8ND82|Z280C_HUMAN	>sp|Q09666|AHNK_HUMAN	>gi|248648|gb|AAB22049.1|	>sp|Q6N022|TEN4_HUMAN	>gi|119370332|sp|P01024.2|CO3_HUMAN	>sp|P09884|DPOLA_HUMAN			>gi|548351|sp|Q04690.1|NF1_MOUSE
EESERRAKEADQLKQDLQEAREAERRA	SARRPEKRGAASVKTSGSPRSPAGPEK	KCFSCSKVLKNNIRFMNHMKHHLELEK	MPKFSMPGFKGEGREVDVNLPKADIDV	KTVRWCAVSEHEATKCQSFRDHMKSVI	AGRITSRIFADGKTWSYTYLEKSMVLL	YQIHFTKTPKYFKPGMPFDLMVFVTNP	PELPDPSLEMGILPREIRKLVERRKQV			IPANNTLFIVSISKTLAANEPHLTLEF
>sp|P46821|MAP1B_HUMAN	>sp|Q6V0I7|FAT4_HUMAN	>sp|Q8TF50|ZN526_HUMAN	>sp|Q92736|RYR2_HUMAN	>gi|248648|gb|AAB22049.1|	>sp|Q9UDR5|AASS_HUMAN	>gi|158517847|sp|P08603.4|CFAH_HUMAN	>sp|O94856|NFASC_HUMAN			>gi|27703268|ref|XP_230439.1|Rattus
STPLSEAKKPAALKPKVPKKEESVKKD	LVLSLILCNQCRGKKAKNPKEEKKPKE	KSFASASRLSRHRRAVHGPPERRHRCG	DNLLPGRDLLLQTRLVNHVSSMRPNIF	LCEPNNKEGYYGYTGAFRCLVEKGDVA	EVSQTGDLRKVYGTVLSRHHHLVRKTD	NKRITCRNGQWSEPPKCLHPCVISREI	SPAPPNEATPTAAPPTLPPTTVGATGA			GAAEMVLQMISASKGEMSPMVVETLKL
>sp|P46821|MAP1B_HUMAN	>sp|Q9P2P6|STAR9_HUMAN	>gi|112910|sp|P02765.1|FETUA_HUMAN	>sp|P46100|ATRX_HUMAN	>gi|248648|gb|AAB22049.1|	>sp|Q2M329|CCD96_HUMAN		>gi|105990535|ref|NP_000121.2|			>gi|27703268|ref|XP_230439.1|Rattus
KTATAGPGTTKTTKSSAVPPGLPVYLD	VGSGLTEVCRAGSKHSRPIPLPDQRPS	CQDCPLLAPLNDTRVVHAAKAALAAFN	AEESSEDNKKKKQRTSSKKKAVIVKEK	LRKCSTSSLLEACTFRRPXXXXXXXXX	EIEAQAALGRDILTKTKQAREGLRTDN		TRKKKKEKHTHHAPLSPRTFHPLRSEA			TGAGAAPPVEPNTKVFPAVFLQPTSTS
>sp|Q9Y2K3|MYH15_HUMAN	>sp|Q9C0D2|K1731_HUMAN	>gi|248648|gb|AAB22049.1|	>sp|P78527|PRKDC_HUMAN	>gi|158517847|sp|P08603.4|CFAH_HUMAN	>sp|P36873|PP1G_HUMAN		>sp|Q9H9T3|ELP3_HUMAN			>gi|158138561|ref|NP_058690.2|Rattus
MLSSVDIDIYLLEKSRVIFQQAGERNY	PSIEKTQKELVLSKPCKFEEKVSSEHF	IPIGLLYCDLPEPRKPLEKAVANFFSG	MDPMNIWDDIITNRCFFLSKIEEKLTP	CQNLYQLEGNKRITCRNGQWSEPPKCL	EFDNAGAMMSVDETLMCSFQILKPAEK		IAAVPPQYRKVLMPKLKAKPIRTASGI			IAVHYLDQTEQWEKFGLEKRQEALELI
>sp|Q9Y2K3|MYH15_HUMAN	>sp|Q5JTH9|RRP12_HUMAN	>gi|248648|gb|AAB22049.1|	>sp|Q14980|NUMA1_HUMAN		>sp|O95447|LCA5L_HUMAN		>sp|Q709C8|VP13C_HUMAN			>gi|27703268|ref|XP_230439.1|Rattus
KWLVARINRALDAKLSRQFFIGILDIT	VCLLLASRTRDVVKSALGFIKVAVTVM	CKPVKWCALSHHERLKCDEWSVNSVGK	VFLDSGRKTRSARRRTTQIINITMTKK		XXXXXXXMSLADLTKTNIDEHFFGVAL		LQIKENALSELDVPFKVKAGQIDKLTL			HQKQSPEIPLQILKTKALSMLTEAVHC
>sp|Q9Y2K3|MYH15_HUMAN	>sp|Q13535|ATR_HUMAN	>gi|1703025|sp|P01009.3|A1AT_HUMAN	>gi|105990535|ref|NP_000121.2|		>sp|O15417|TNC18_HUMAN		>sp|Q6UB98|ANR12_HUMAN			>gi|13543768|gb|AAH06035.1|Mus
LHKENLNKLMTNLKSTAPHFVRCINPN	YKSSQKSTDWSGVKKPIYLSKLGSNFA	VDQVTTVKVPMMKRLGMFNIQHCKKLS	PPIVARYIRISPTRAYNRPTLRLELQG		VAKNSKAAGGPKLTKRGLAAPRTLKPK		ACTVLLDAEVYNVPLDSQSDDSKTSVR			SLWQNEERAATVTKKTYEIWHRRHDYW
>sp|Q9Y2K3|MYH15_HUMAN	>sp|Q02539|H11_HUMAN	>gi|158517847|sp|P08603.4|CFAH_HUMAN	>sp|O94953|KDM4B_HUMAN		>sp|Q8WZ42|TITIN_HUMAN		>sp|Q709C8|VP13C_HUMAN			>gi|2292988|emb|CAA72155.1|Rattus
NCERELHKLEGNLKLNRESMENLESSQ	LVQTKGTGASGSFKLNKKASSVETKPG	YQCQNLYQLEGNKRITCRNGQWSEPPK	RGDIFTLEEELPKRVRSRLSLSTGAPQ		SPVRSVSPAARISTSPIRSVRSPLLMR		VKAGQIDKLTLKIPWKNLYGEAVVATL			TVQEATFQVELPRKAFITNFSMIIDGV
>sp|Q5FWF5|ESCO1_HUMAN	>sp|Q02539|H11_HUMAN		>sp|Q14204|DYHC1_HUMAN		>sp|Q8WZ42|TITIN_HUMAN		>sp|Q9P1Z0|ZBTB4_HUMAN			>gi|2292988|emb|CAA72155.1|Rattus
HVKRKVLEVKSDSKEDENLVINEVINS	EKPLAGKKAKKPAKAAAASKKKPAGPS		LDALLNQLKSFPARLRQYASYEFVQRL		VQVLIPFKGRPPPTVTWRKDEKNLGSD		GAPEAPLSPTLNTPAPVAMPASPPPGP			DGFPGTEISCWTVKIXXXXXXXXXXXX
>sp|P20929|NEBU_HUMAN	>sp|Q14980|NUMA1_HUMAN		>sp|Q9BXM7|PINK1_HUMAN		>sp|P78527|PRKDC_HUMAN		>sp|Q9BYB0|SHAN3_HUMAN			>gi|12831225|ref|NP_075591.1|Rattus
MSDKLYKLSLEESKKKGYDLRPDAIPI	AQKVLEGSELELAKMTMLLLYHSTMSS		NLEVTKSTGLLPGRGPGTSAPGEGQER		WLDLLLAALECYNTFIGERTVGALQVL		QQLNKDTRSLGEEPVGGLGSLLDPAKK			YTNATTTDQHGLAKFSIDTSSISGYSL
>sp|P20929|NEBU_HUMAN	>sp|Q8WXH0|SYNE2_HUMAN		>sp|Q8WZ42|TITIN_HUMAN		>sp|Q8WZ42|TITIN_HUMAN		>gi|119370332|sp|P01024.2|CO3_HUMAN			>gi|2292988|emb|CAA72155.1|Rattus
NSELKYKETYEKQKGHYLAGKVIGEFP	EDEEGPYYSALSGKSISDGHSWHVPDS		LEASKIVKAGDSSRLECKIAGSPEIRV		IDKTLRMAEILSGTESVPLTQVAKEAL		EAKDICEEQVNSLPGSITKAGDFLEAN			LLDKSNQAELLPSKSVSLIILLTDGEP
>sp|P20929|NEBU_HUMAN	>sp|Q14980|NUMA1_HUMAN		>gi|105990532|ref|NP_000375.2|		>sp|Q6N022|TEN4_HUMAN		>sp|Q969S9|RRF2M_HUMAN			>gi|3336842|emb|CAA76847.1|bovine
YITAKESQQMQSGKEYRKDYEESIKGR	ESLKVTKGSLEEEKRRAADALEEQQRC		TRKGNVATEISTERDLGQCDRFKPIRT		LADGNKLLAPVALTCGSDGSLYVGDFN		QTRQDNKVVIGFVPLAEIMGYSTVLRT			KLKPDPNTLCDEFKADEKKFWGKYLYE
>sp|Q8NF91|SYNE1_HUMAN	>sp|Q9P0L2|MARK1_HUMAN		>sp|Q6ZRI0|OTOG_HUMAN		>sp|Q96K76|UBP47_HUMAN		>sp|Q8WZ42|TITIN_HUMAN			>gi|2292988|emb|CAA72155.1|Rattus
TLKLEALLSVKQEKEIQMKMIVTRGES	LNPIKRGSLEQIMKDRWMNVGHEEEEL		ARFCKCCREVGLQRRSVQLFCATNATW		RCLECGYEGWRIDTYLDIPLVIRPYGS		RRSLSPTYIELMRPVSELIRSRPQPAE			AHIQFKPTLSQQRKSQNEQDTVLDGDF
>sp|Q8NF91|SYNE1_HUMAN	>sp|P46013|KI67_HUMAN		>sp|P49454|CENPF_HUMAN		>sp|Q7Z2Y8|GVIN1_HUMAN		>sp|Q09666|AHNK_HUMAN			>gi|548351|sp|Q04690.1|NF1_MOUSE
ETLFRKIISFAVQKETQFHTELMAQAS	KLTQTSGETTHTDKVPGGEDKSINAFR		LENNLEEFKQKLCRAEQAFQASQIKEN		KNYYKNQQMCCVSTSIVSFVRVGNGLS		KVDVSAPDVEAHGPEWNLKMPKMKMPT			DIELLQYINVDCAKLKRLLKETAFKFK
>sp|Q8WXH0|SYNE2_HUMAN	>sp|Q92574|TSC1_HUMAN		>sp|Q6ZMZ3|SYNE3_HUMAN		>sp|P21817|RYR1_HUMAN		>sp|Q5T890|RAD26_HUMAN			>gi|12831225|ref|NP_075591.1|Rattus
EKLLLEGEKYLQSKEDLRLMLIELKKK	HKLSQAPLLPSLLKCLKMDTDVVVLTT		LKAVVEKVNGCLGRNCKLPITQRLSTL		QRRLVYYEGGAVCTHARSLWRLEPLRI		EDLEKPYFPNRKFPSSSVAFKLSDNGD			AFLPFASLLNGNSKYMVLVPSQLYTET
>sp|Q8WXH0|SYNE2_HUMAN	>sp|Q5H9U9|DDX6L_HUMAN		>sp|O95996|APC2_HUMAN		>sp|P78527|PRKDC_HUMAN		>sp|P51451|BLK_HUMAN			>gi|22122547|ref|NP_666176.1|Mus
SKEDLRLMLIELKKKQEAGFALQHGLQ	QQFYGKSLESISTKVIVTQTTRPKEDS		SIVTWLHQAAAATREASSESDSILSFV		VFFLLPKFHGVLKTLCLEVVLCRVEGM		DFLKTDEGSRLSLPRLIDMSAQIAEGM			LDRALWEAMQAYPKQDRPLPSAAPDST
>sp|Q09666|AHNK_HUMAN	>sp|Q14204|DYHC1_HUMAN		>sp|Q9Y2E4|DIP2C_HUMAN		>sp|Q5T890|RAD26_HUMAN		>sp|Q9Y2K7|KDM2A_HUMAN			>gi|27703268|ref|XP_230439.1|Rattus
TAYTVDVTGREGAKDIDISSPEFKIKI	QVGKEFTSKMDLEKPNYIVPDYMPVVY		NQPKPEGAQMLAMRGEQLGVVTNWPPS		LPKKEDRMVYCSLTDFQKAVYQTVLET		HTMKPAPRLTPVRPAAASPIVSGARRR			TLVESSTNVEMILKFFDMFLKLKDLTS
>sp|Q09666|AHNK_HUMAN	>sp|Q5JTH9|RRP12_HUMAN		>sp|Q8NA70|FA47B_HUMAN		>sp|Q9NR48|ASH1L_HUMAN		>sp|Q9C091|GRB1L_HUMAN			>gi|158138561|ref|NP_058690.2|Rattus
LDWSLKIPKMKMPKFSMPSLKGEGPEV	FEACGRQAHPVMRKCLQSLCDLRLSPH		QNWVFVTEGMDDFRYACQSPEDTLVCR		GIIGGKSQRVNGLTSSKNSQPMATHKK		YPGSPLPQPGLVVPVPTVRPLSRTEPL			EATSYALLALLLLKDFDSVPPVVRWLN
>sp|Q09666|AHNK_HUMAN	>sp|Q96QT4|TRPM7_HUMAN		>sp|Q92616|GCN1L_HUMAN		>sp|Q8WXH0|SYNE2_HUMAN		>sp|Q8TD57|DYH3_HUMAN			>gi|158138561|ref|NP_058690.2|Rattus
LEGPEGKLKGPKLKMPEMHFKAPKISM	PTNPMLFHLVRDVKQGNLPPGYKITLI		SAQQDSIKKANMKRENKAYSFKEQIIE		TEQGPECSLRPNQTEEGTTPPIEADTL		LDIVDMLLVTAMGPPGGGRNDITGRFT			GDVPVTVTVQDFLKKQVLTSEKTVLTG
>sp|Q09666|AHNK_HUMAN	>sp|Q96JB1|DYH8_HUMAN		>gi|119370332|sp|P01024.2|CO3_HUMAN		>gi|105990532|ref|NP_000375.2|		>sp|Q6UB99|ANR11_HUMAN			>gi|27703268|ref|XP_230439.1|Rattus
PKFKMPEMHFKTPKISMPDVNLNLKGP	SFCLRNIMEAPLLKHKDDIEDICISAI		RENPMRFSCQRRTRFISLGEACKKVFL		FSDEGTHESQISFTIEGPLTSFGLSNK		EREPSKKIEKELKPYGSSAINILKEKK			GLFFPVMSFSAGVKNWVDHMMKSNSSA
>sp|Q09666|AHNK_HUMAN	>sp|Q9C091|GRB1L_HUMAN		>sp|Q9C091|GRB1L_HUMAN		>sp|Q9C0D2|K1731_HUMAN		>sp|Q6ZRI0|OTOG_HUMAN			>gi|548351|sp|Q04690.1|NF1_MOUSE
MPEVDLNLKGPKMKGDVDVSLPKVEGD	PRRLLLTGPPQVGKTGSYLQFLRILFR		FEEALHNSIEASLRCSSVVPRPIFSQL		FIPLPFAEAKPKSTCELYSSQNEHAAP		NEMRTPENLELTNPQEFGSSWAAVECP			QPEEGDGVELMEAKSQLFLKYFTLFMN
>sp|P12036|NFH_HUMAN	>sp|Q8WXH0|SYNE2_HUMAN		>sp|Q9UGP8|SEC63_HUMAN		>sp|Q8WZ42|TITIN_HUMAN		>sp|Q9C091|GRB1L_HUMAN			>gi|27703268|ref|XP_230439.1|Rattus
PADKFPEKAKSPVKEEVKSPEKAKSPL	AAVEKLEEDWEINKDSAVEMAMSKQLS		IAKAYAALTDEESRKNWEEFGNPDGPQ		ETLELLSESPVYPTKFDSEKEGTGPIF		EHILVCAVDKRFLPDDHGKNALLGFSG			PRLVPYALLDERTKKSNRDSLREAVRT
>sp|P12036|NFH_HUMAN	>sp|Q96SB8|SMC6_HUMAN		>sp|P21817|RYR1_HUMAN		>sp|Q7Z7G8|VP13B_HUMAN		>sp|Q8IWI9|MGAP_HUMAN			>gi|13543768|gb|AAH06035.1|Mus
DSKKEEAPKKEAPKPKVEEKKEPAVEK	HNHADERVLQALMKRFYLPGTSRPPII		RLVKKKEEKPEEERSAEESKPRSLQEL		AVSSDVVEKLLDCTVIVDSVFVNLGQH		WSRISNPSAFSIVPRRAAKSSRGNGHF			EVECLAESHQHLSKESMAGNKPANAVL
>sp|Q13562|NDF1_HUMAN	>sp|Q96JB1|DYH8_HUMAN		>sp|P46100|ATRX_HUMAN		>sp|Q8WZ42|TITIN_HUMAN		>sp|Q9C0D2|K1731_HUMAN			>gi|158138561|ref|NP_058690.2|Rattus
KKKKMTKARLERFKLRRMKANARERNR	VTPKSYLSFINGYKNIYAEKVKFINEQ		ALSRQASQELDVKRREAIYNDVLTKQQ		KIENTTTVLKSSATFQSTVAGSPPISI		IPRLQDRLLSLSKPILPQQDNMTAQLD			DGVRPSSPEALVGKSLYVSVTVILHSG
>sp|Q8NEY1|NAV1_HUMAN	>sp|Q8TCU4|ALMS1_HUMAN		>sp|P46100|ATRX_HUMAN		>sp|Q9C0D2|K1731_HUMAN		>sp|Q9C091|GRB1L_HUMAN			>gi|548351|sp|Q04690.1|NF1_MOUSE
KGLRYQLQSQEETKERRHSHTIGGLPE	STTVRSPLQEAESKVSMALEETLRQYQ		NGTTDGEKKSKKIRDKTSKKKDELSDY		NQLAEVKQQKEEKTKQEAYAQNRARAK		RLEELGIKRQCVWPFIVMMDDSCVLWN			AHPAIRMAPSLTFKEKVTSLKFKEKPT
>sp|Q8NEY1|NAV1_HUMAN	>sp|Q9C0D2|K1731_HUMAN		>sp|Q14980|NUMA1_HUMAN		>sp|Q6ZRI0|OTOG_HUMAN		>sp|P78527|PRKDC_HUMAN			>gi|2493792|sp|Q63514.1|C4BPA_RAT
IGSSKDADAKKKKKKSWVYELRSSFNK	HHLHTFVNRETDTKRPDARLAAEEEAK		SLDSLGDVFLDSGRKTRSARRRTTQII		CQVLGEGCVCSEGTILHRRHSALCIPE		PTSDPAANLHPAKPKDFSAFINLVEFC			EPATRQPMTVICQKDLSWSMLRGCKEI
>sp|Q5SYE7|NHSL1_HUMAN	>sp|Q7Z2Y8|GVIN1_HUMAN		>sp|Q8WXH0|SYNE2_HUMAN		>sp|Q8NCX0|CC150_HUMAN		>sp|Q8TCU4|ALMS1_HUMAN			>gi|548351|sp|Q04690.1|NF1_MOUSE
KSLSRNISLKKAKKPPLPPSRTDSLRR	VLQFLQEHSEIHTKLYFLQWLSVFLDK		WLSLNKKIDHELHRLQALLKHLLSYNR		QLESKELERQNLETFKDRMTEESKVEA		LSSDAVTQITTESPEKTLFSSEIFINA			SLTFKEKVTSLKFKEKPTDLETRSYKC
>sp|P30414|NKTR_HUMAN	>sp|Q7Z494|NPHP3_HUMAN		>sp|Q32NB8|PGPS1_HUMAN		>sp|P50213|IDH3A_HUMAN		>sp|Q9UHL9|GT2D1_HUMAN			>gi|12831225|ref|NP_075591.1|Rattus
KPQGLRIEIKSKNKVRPGSLFDEVRKT	YLQNNLETADQFLKRSLEMRERVLGPD		TSPPCCLCPEGVHRFQWIRNLVPEFGV		GANGVAIFESVHGTAPDIAGKDMANPT		TGAQDFSDCCGQKPTGPGGPLIQNVHA			NQEKRNEILKSLDKEAIREDNSIHWER
>sp|Q96P71|NECA3_HUMAN	>sp|Q8NF91|SYNE1_HUMAN		>sp|Q8IX03|KIBRA_HUMAN		>sp|Q8TCU4|ALMS1_HUMAN		>sp|Q6ZRI0|OTOG_HUMAN			>gi|2292988|emb|CAA72155.1|Rattus
SLNRAVLAAMDATKLEYERASKVDQFV	EGGLPDRGHEELRKLESTLDGLERSRE		SALLQQQDQKVNIRVAVLPCSESTTCL		QKVSPVLGPADQKTGTPTPTSASYSHT		SDSTYQACVTACEPPKTCQDGILGPLD			SMIIDGVTYPGLSKRRLKPEAIHCCCG
>sp|Q6P4R8|NFRKB_HUMAN	>sp|P78527|PRKDC_HUMAN		>sp|Q9P2D3|HTR5B_HUMAN		>sp|P78527|PRKDC_HUMAN		>sp|P49454|CENPF_HUMAN			>gi|2292988|emb|CAA72155.1|Rattus
KKKVKEKEEKKKKKIKTIKSEAEDLAE	IRGHDEREHPFLVKGGEDLRQDQRVEQ		PELQGNGATTSTIRSSCLVGCAITQDH		LTKTLIKLCYDAFTENMAGENQLLERR		YILRRTTMATRTSPRLAAQKLALSPLS			MDKTGLLQLSGPDKVTISLLSLDDPQR
>sp|Q6P4R8|NFRKB_HUMAN	>gi|105990535|ref|NP_000121.2|		>sp|Q04446|GLGB_HUMAN		>sp|Q9Y2K3|MYH15_HUMAN		>sp|Q12772|SRBP2_HUMAN			>gi|27703268|ref|XP_230439.1|Rattus
TIRIVQGLGVMPPKAGQTITVATHAKQ	VHFHGQTLLENGNKQHQLGVWPLLPGS		XXXXMAAPMTPAARPEDYEAALNAALA		FGEKKRKKGASFQTVASLHKENLNKLM		AAVQNPALTALTTPIQTAALQVPTLVG			VYLYTVVAFNFFRKFYNKSEDDDEPDM
>sp|Q14980|NUMA1_HUMAN	>sp|P21817|RYR1_HUMAN		>sp|Q96K76|UBP47_HUMAN		>sp|P20929|NEBU_HUMAN		>sp|Q8TD26|CHD6_HUMAN			>gi|160332366|sp|P46406.3|G3P_RABIT
ELAKLRGLEAAQIKELEELRQTVKQLK	EEKPEEERSAEESKPRSLQELVSHMVV		EYPEHIKNLVQKERELEEQEKRQREIE		VHIKAAKDAYKVNTNLDYKKQYEANKA		TEEQVKKLQSILKPMMLRRLKDDVEKN			AKAVGKVIPELNGKLTGMAFRVPTPNV
>sp|Q14980|NUMA1_HUMAN	>sp|Q8WXH0|SYNE2_HUMAN		>sp|P54577|SYYC_HUMAN		>sp|Q8WZ42|TITIN_HUMAN		>sp|P15918|RAG1_HUMAN			>gi|548351|sp|Q04690.1|NF1_MOUSE
AEELGQELKAWQEKFFQKEQALSTLQL	FEEEHGKYQALLSKMRAIDLQIKKMTE		YLKVDAQFGGIDQRKIFTFAEKYLPAL		TISIKVVGKPGIPTGPIKFDEVTAEAM		TLDKHLRKKMNLKPIMRMNGNFARKLM			DISKDVVDESNINKKLFLDSLRKALAG
>sp|P37198|NUP62_HUMAN	>sp|O94856|NFASC_HUMAN		>sp|Q07283|TRHY_HUMAN		>gi|119370332|sp|P01024.2|CO3_HUMAN		>sp|Q8TD26|CHD6_HUMAN			>gi|55747|emb|CAA25224.1|Rattus
NSALLQRKVEEVTKVCEGRRKEQERSF	GKQIVENFSPNQTKFTVQRTDPVSRYR		EQQLSRQERDRKFRLEEQKVRRQEQER		EENCFIQKSDDKVTLEERLDKACEPGV		ILGEAAEKAFEGSPARELDVPLPDIDY			RVKDFATVYVDAVKDSGRDYVSQFESS
>sp|Q02509|OC90_HUMAN	>sp|Q8IXH8|CAD26_HUMAN		>sp|Q53EL6|PDCD4_HUMAN		>sp|Q4KWH8|PLCH1_HUMAN		>sp|Q03164|KMT2A_HUMAN			>gi|27703268|ref|XP_230439.1|Rattus
VTAKIVTLVPAGIKSLGLAVSSVENDP	VENEERLVFCERGKLQPPRKAAASATV		NCVYETVVLPLDERAFEKTLTPIIQEY		DHDPIGRDFVGQRTVTFSSLVPGYRHV		AAAAAAGSSGAGVPGGAAAASAASSSS			ASLPGSRWPSHFQKEAFVKPGSGEETR
>sp|Q15154|PCM1_HUMAN	>sp|Q8NF91|SYNE1_HUMAN		>sp|O15020|SPTN2_HUMAN		>sp|Q5H9U9|DDX6L_HUMAN		>sp|Q03164|KMT2A_HUMAN			>gi|27703268|ref|XP_230439.1|Rattus
ESLSLTREVSQSRKPSASERLPDEKVE	LSSAITAFSASARKVVNRDSCVQEAAA		YFSKMKALAVEGKRIGKVLDHAMEAER		LENLKILEISEDCTYADVKALHTEITR		ESGPEQSKQKKVAPRPSIPVKQKPKEK			RDQQEQVREDMETKCFICGIGNDYFDT
>sp|O95153|RIMB1_HUMAN	>sp|Q03164|KMT2A_HUMAN		>sp|Q8NF91|SYNE1_HUMAN		>sp|Q96SB8|SMC6_HUMAN		>sp|Q6P444|MTFR2_HUMAN
GGSSRRRGGGSPEKPPSRRRPPDPREH	QKPKEKEKPPPVNKQENAGTLNILSTL		LHLMKMEFLELKYRLLSLLVLAESKLK		QSQKPPKNCREAFTADGDQVFAGRYYS		SVDPDQLPGSVLSPPPPPPLPPQFSSL
>sp|P42338|PK3CB_HUMAN	>sp|Q8NF91|SYNE1_HUMAN		>sp|Q8WZ42|TITIN_HUMAN		>sp|Q8WZ42|TITIN_HUMAN		>sp|Q9P2D3|HTR5B_HUMAN
VSSRGGKKFLPVLKEILDRDPLSQLCE	LQDLADLLETGQEKMAGDQKIIVSSKE		GTPELSAKWFKDGRELSADSKHHITFI		KVIKMEEPLPAKVTERHMQITQEEKVL		TVLGEGGDSGGLIPGKSLVFATMELLM
>sp|P42338|PK3CB_HUMAN	>sp|Q8TD26|CHD6_HUMAN		>sp|Q9P2P6|STAR9_HUMAN		>sp|P35240|MERL_HUMAN		>sp|Q8IXH8|CAD26_HUMAN
ILTYDFIHVIQQGKTGNTEKFGRFRQC	DAEADKSLLIGVFKHGYERYNAMRADP		NVQVAVRVRPLSKRETKEGGRIIVEVD		ATMANEALMRSEETADLLAEKAQITEE		PQSFIVNKEEGARPGTLLGTFNAMDPD
>sp|Q6IQ23|PKHA7_HUMAN	>sp|P33176|KINH_HUMAN		>sp|Q8WZ42|TITIN_HUMAN		>sp|O95447|LCA5L_HUMAN		>sp|Q9UKK3|PARP4_HUMAN
EAKPGPKIIKSSSKVHSFGKRDQAIRR	AFTVDKDITLTNDKPATAIGVIGNFTD		KTISGEIDVNVIARPSAPKELKFGDIT		KKATGNIDHKEKSTEINHEIPHCVNKL		QASEWVRRTEGQYPSICPRLELGNDWD
>sp|Q6IQ23|PKHA7_HUMAN	>sp|P30414|NKTR_HUMAN		>sp|Q14204|DYHC1_HUMAN		>sp|O60706|ABCC9_HUMAN		>sp|Q9BXT5|TEX15_HUMAN
SAEEQLERMKRHQKALVRERKRTLGQG	TSDSESEVSEIHIKVKPTTKSSTNTSL		GGLFVPEAYITATRQYVAQANSWSLEE		KSTLDYSTERLKKTNEILKGIKLLKLY		VVINHSHEAIILKPEAIEMYIEIVMVS
>sp|Q9UKK3|PARP4_HUMAN	>sp|Q5JTH9|RRP12_HUMAN		>sp|Q14980|NUMA1_HUMAN		>sp|Q587J7|TDR12_HUMAN		>sp|Q9P2R6|RERE_HUMAN
ENETSHEMKKQTLKSLIIKLSKENSLI	LKDLLPCFPEGLVKSCSETLLRVMTLS		HASGSGAQSEAAGRTEPTGPKLEALRA		DAKIPACEESLSQTPPRVTGTSPAQDQ		PPTAGPHPFASFHPGLNPLERERLALA
>sp|Q9UJV9|DDX41_HUMAN	>sp|Q8WZ42|TITIN_HUMAN		>sp|Q04446|GLGB_HUMAN		>sp|Q9NZM3|ITSN2_HUMAN		>sp|Q9H9T3|ELP3_HUMAN
VEGDGIPPPIKSFKEMKFPAAILRGLK	LYQTQVTAFVQEPKVGETAPGFVYSEY		FDGTDSCYFHSGPRGTHDLWDSRLFAY		SHVKLLGPSSERATPAFHPVCQVIAMY		ENPAFRPDGLKLYPTLVIRGTGLYELW
>sp|Q9HD20|AT131_HUMAN	>sp|Q9C091|GRB1L_HUMAN		>sp|Q96JB1|DYH8_HUMAN		>sp|Q96RL7|VP13A_HUMAN		>sp|Q8WZ42|TITIN_HUMAN
VQHIPPQKATTGLKPVDSGCVAYVLRT	LDPDQHPFSSADVKPKVEDLDKDLVNR		QICEMIVNLVSVGRVLWQWTKVKMLPT		MVLYSPGPKQASFTDVRDPSLKLAEFK		AKVAEPPQRPASEPHVVPKAVKPRVIQ
>sp|Q9NR48|ASH1L_HUMAN	>sp|P41252|SYIC_HUMAN		>sp|Q5H9U9|DDX6L_HUMAN		>sp|Q9Y2E4|DIP2C_HUMAN		>sp|Q8WZ42|TITIN_HUMAN
GSVAGIIHKDLIKKPTISTAVGLVTKD	EIQNQTDLLSLSGKTLCVTAGSAPSLI		TYADVKALHTEITRNKDSTLERVLPRV		SSRVSAKIQQLVNTLKRPKRPPLREFF		PPPAVPEIPKKKVPEERKPVPRKEEEV
>sp|Q9NR48|ASH1L_HUMAN	>sp|Q09666|AHNK_HUMAN		>sp|P20929|NEBU_HUMAN		>sp|Q8ND82|Z280C_HUMAN		>sp|Q92616|GCN1L_HUMAN
KCGFEKCRGIIGGKSQRVNGLTSSKNS	VTAPDVSIEEPEGKLKGPKFKMPEMNI		WICHPDLQVNDHVRKVTDQISDIVYKD		FSTICKICELSFETEHILLQHMKDTHK		LVSGLIRLFNDSSPVVLEESWDALNAI
>sp|Q16647|PTGIS_HUMAN	>sp|O94915|FRYL_HUMAN		>sp|Q8IZT6|ASPM_HUMAN		>sp|Q9NZM3|ITSN2_HUMAN		>sp|Q9NZM3|ITSN2_HUMAN
VFHTFRQLDRLLPKLARGSLSVGDKDH	QAYCKLINQVNTIKNEAEVINMSEELA		KTKAAVVTLQSAYRGMKVRKRIKDCNK		EKAVSPKKALLPPTVSLSATSTSSEPL		WWTGSIGDRSGIFPSNYVKPKDQESFG
>sp|Q6P444|MTFR2_HUMAN	>sp|Q8IXH8|CAD26_HUMAN		>sp|P46821|MAP1B_HUMAN		>sp|Q7Z7G8|VP13B_HUMAN		>sp|Q9C093|SPEF2_HUMAN
DYGSTRSIVRIIGKMLPLEPCRRPNFE	QTKEKIYQPLRRSKRRWVITTLELEEE		LVVVGEIVTEEHLRRAIGNIELGIRSW		FPWTISLHNFSIYTLLGKQVTLCLVEP		EIMAKIQAAIIQIPKPASNRTLKALEA
>sp|Q5TB80|CE162_HUMAN	>sp|Q8TEA1|NSUN6_HUMAN		>sp|Q7Z7G8|VP13B_HUMAN		>sp|Q9C091|GRB1L_HUMAN		>sp|Q6UB99|ANR11_HUMAN
KATFSEKEKELENKLEELKKQQEKELF	LQRKLFTAAVQLLKPEGVLVYSTCTIT		YNETEDCPGMMLWRYPEPRVLTLVRIT		KVEDLDKDLVNRYTQNGSLDFSNNLTV		RDSRAREKRDYREPFFRKKDRDYLDKN
>sp|Q5TB80|CE162_HUMAN	>sp|Q9Y2K3|MYH15_HUMAN		>sp|Q9UKK3|PARP4_HUMAN		>sp|Q8WZ42|TITIN_HUMAN		>sp|Q9P2P6|STAR9_HUMAN
RLYNQVKDLQEQNKKNEERMFKENQSL	NLFYTQNTSLLSQKKKLEADVARMQKE		GNLVPLEDVHIKGRIIDTVAQVIVFQT		PSVSWKKGEDPLATDTRVSVESSAVNT		HTTCREFTNTSLHPQRMKALARALPLQ
>sp|Q5TB80|CE162_HUMAN	>gi|105990535|ref|NP_000121.2|		>sp|Q9NZM3|ITSN2_HUMAN		>sp|Q9Y6U3|ADSV_HUMAN		>sp|Q6P444|MTFR2_HUMAN
KLEADLEGKDEDAKKSLRTMEQQFQKM	ASRAWGESTPLANKPGKQSGHPKFPRV		PLTLPPELVPPSFRGGKQIDSINGTLP		CNKYERLKANQVATGIRYNERKGRSEL		PPPPLPPQFSSLQPPCFPPVQPGSNNI
>sp|Q5TB80|CE162_HUMAN	>sp|Q8WZ42|TITIN_HUMAN		>sp|Q969S9|RRF2M_HUMAN		>sp|P21817|RYR1_HUMAN		>sp|Q6ZRI0|OTOG_HUMAN
NSKGREEMSAKRAKKDVLHSSKGNANS	FDDAVFSCQLSREKANVKWYRNGREIK		DLLPAEKLQTAIHRVTLAQTAVPVLCG		RARPELLQSHFIPTIGRLRKRAGKVVS		CPLWECACRCSIFPDLSFVTFDGSHVA
>sp|Q8IX03|KIBRA_HUMAN	>sp|O15020|SPTN2_HUMAN		>sp|O15417|TNC18_HUMAN		>sp|Q7Z7G8|VP13B_HUMAN		>sp|Q8TD57|DYH3_HUMAN
EDERFRLLLRMLEKRQMDRAEHKGELQ	QITAVNDIAEQLLKANPPGKDRIVNTQ		AGHVQTVHSPDIYRVVVEGERGNRPHI		GELWDRAFMDISATDLVLRKVINFSDC		SERLEFLMDYADLPYQIEDIFDNSRNL
>sp|Q9GZM5|YIPF3_HUMAN	>sp|Q8NF91|SYNE1_HUMAN		>sp|Q8NF91|SYNE1_HUMAN		>sp|O94953|KDM4B_HUMAN		>sp|Q96JB1|DYH8_HUMAN
QVRSRLLESMIPIKMVNFPQKIAGELY	IQKLAKDLTTILTKLKAKTDNVVQAKT		ASRCPRDIANVMQRLQDEQEIVQKRTF		SSQGCDAFLRHKMTLISPIILKKYGIP		GRKMTVFIDDINMPVINEWGDQITNEI
>sp|Q92954|PRG4_HUMAN	>sp|Q709C8|VP13C_HUMAN		>sp|Q13535|ATR_HUMAN		>sp|Q8TD57|DYH3_HUMAN		>sp|Q7Z7G8|VP13B_HUMAN
SAKETQSIEKTSAKDLAPTSKVLAKPT	KPNCNLRVMGFPEKSDIFDVDAGQNLE		MKKSLEKFVGDATRLTDKLLELCNKPV		YQSYIDYLRNLPITAHPEVFGLHENAD		GQTSMPGTLVLCLPQIKIISAGHKYME
>sp|Q92954|PRG4_HUMAN	>sp|P46013|KI67_HUMAN		>sp|Q8TD26|CHD6_HUMAN		>sp|Q8IWI9|MGAP_HUMAN		>sp|Q6UB99|ANR11_HUMAN
LAPTSKVLAKPTPKAETTTKGPALTTP	KSSPELEDTATSSKRRPRTRAQKVEVK		SLELDQGLTNPSLRSPEESTESTDSQK		DLEDCALWEGKPRTYITEERADVSLTT		DAVPAAISTSEAAPYAPPSGLESFFSN
>sp|Q92954|PRG4_HUMAN	>gi|105990532|ref|NP_000375.2|		>sp|Q8WXE9|STON2_HUMAN		>sp|Q8TEX9|IPO4_HUMAN		>sp|Q14204|DYHC1_HUMAN
TKKPKTMPRVRKPKTTPTPRKMTSTMP	TDFAEQYSIQDWAKRMKALVEQGFTVP		LNDILVKGNEIVLRQDIMPTTTTKWIK		LGNAIRIRILCCLTFLVKVKSKALLKN		LLPDTQTPSWLGLPNNAERVLLTTQGV
>sp|Q6V0I7|FAT4_HUMAN	>sp|Q6UB99|ANR11_HUMAN		>sp|Q53EL6|PDCD4_HUMAN		>sp|P62910|RL32_HUMAN		>sp|Q9HD20|AT131_HUMAN
GILDREKEERVSLKVLAKNFGSIRGAD	RKETKSNSFISIPKMEVKSYTKNNTIA		GRLLDRRSRSGKGRGLPKKGGAGGKGV		ILMPNIGYGSNKKTKHMLPSGFRKFLV		LSQVLRDLEDESTPIVKLGDASIAAPF
>sp|Q6V0I7|FAT4_HUMAN	>sp|O15417|TNC18_HUMAN		>sp|O95153|RIMB1_HUMAN		>sp|Q8WZ42|TITIN_HUMAN		>sp|Q8NF91|SYNE1_HUMAN
CRGKKAKNPKEEKKPKEKKKKGSENVA	LPSPGAAGAQALEKLEAAESLVLEQSF		DEEEEKSGAGCSSRDPGPPEPALLGLG		NSEGLGEPALVPGTPKAEDRMLPPEIE		SALRIPEDVVASLPLCHAALRLQEEAS
>sp|Q7L2E3|DHX30_HUMAN	>sp|Q9Y2E4|DIP2C_HUMAN		>sp|Q8WZ42|TITIN_HUMAN		>sp|Q7Z2Y8|GVIN1_HUMAN		>sp|Q8TF50|ZN526_HUMAN
LRLEGDSRTVRLLKELRRALGRMVERS	SRSACLMTTQLICKLLRSREAAAAVDV		TPATLALEKIKAKRSDSGKYCVVVENS		SIAAAAGYHVINNTFQSLLGCDELSFL		HVRNHLRTHTGERPFQCHSCGKTFASL
>sp|Q5T890|RAD26_HUMAN	>sp|Q9NS87|KIF15_HUMAN		>gi|105990532|ref|NP_000375.2|		>sp|P46013|KI67_HUMAN		>sp|Q6N022|TEN4_HUMAN
RIKNPKARVTEVMKALKCNVRIGLTGT	REENRRLRLLEPVKRAQEMDAQTIAKL		ALKESVKFSSKYLRTEHGSEMLFFGNA		XXXXXXXXXXMWPTRRLVTIKRSGVDG		YSYDLNGNLHLLSPGNSARLTPLRYDI
>sp|Q9HCE1|MOV10_HUMAN	>sp|Q96SB8|SMC6_HUMAN		>sp|Q03164|KMT2A_HUMAN		>sp|Q03164|KMT2A_HUMAN		>sp|O15417|TNC18_HUMAN
VTSYLKLLLAPSSKKGKARLSPRSVGV	XXXXXXXXXMAKRKEENFSSPKNAKRP		KIKKKDSKSIEKKRGRPPTFPGVKIKI		DLPMPMRFRHLKKTSKEAVGVYRSPIH		LEQLLQEAIIDVRPASTRFLPQGTRIA
>sp|Q8TEA1|NSUN6_HUMAN	>gi|105990532|ref|NP_000375.2|		>sp|Q03164|KMT2A_HUMAN		>sp|Q9NR48|ASH1L_HUMAN		>sp|Q9C091|GRB1L_HUMAN
REARREDMLRLANKDSIGFFIAKFVKC	FASADLIEIGLEGKGFEPTLEALFGKQ		SNRKRKRKVFSPIRSEPRSPSHSMRTR		GTSVTEKLAQLIATCPPSKSSKTKPKK		DDEDDEEMSDSNSPPIPYSQKPAPEGS
>sp|Q76L83|ASXL2_HUMAN	>sp|P30414|NKTR_HUMAN		>sp|Q9Y485|DMXL1_HUMAN		>sp|Q8WZ42|TITIN_HUMAN		>sp|Q12772|SRBP2_HUMAN
QPFLNRGDRIQVRKVPPLKIPVSRISP	SDTNEKRSVDSSAKREKPVVRPEEIPP		DCLLKVWYNVENWRTAVTSPDGSSEKQ		PITVTWLKDSDEITEDDNIRMTFENNV		LLHSFVDSVGVMSPPLSRSSVLKSALG
>sp|Q76L83|ASXL2_HUMAN	>sp|Q8TD57|DYH3_HUMAN		>sp|Q8NF91|SYNE1_HUMAN		>sp|Q7Z494|NPHP3_HUMAN		>sp|Q8WZ42|TITIN_HUMAN
NRTGARTLADIKAKAQLVKAQRAAAAA	GPVKLVMESICIMKGMKPERKPDPSGS		DHTRALHRLIAKSRELYEKTEDESFKD		SLVSPAGGEVIEDTYGAGGGEACEIPV		RIRSLSPRSVSRSPIRMSPARMSPARM
>sp|Q8TC12|RDH11_HUMAN	>sp|Q9NR48|ASH1L_HUMAN		>sp|Q8TEX9|IPO4_HUMAN		>sp|P46821|MAP1B_HUMAN		>sp|Q13535|ATR_HUMAN
LDLSDTKSIRAFAKGFLAEEKHLHVLI	TTELIEEISESVGKNQFTSESTHLNVG		GEVGSPGLLFYSLRTLTTMAPYLSTED		QATDVKPKAAKEKTVKKETKVKPEDKK		PFRLTHNMVNGMGPMGTEGLFRRACEV
>sp|P42331|RHG25_HUMAN	>sp|Q8TD26|CHD6_HUMAN		>sp|Q96JB1|DYH8_HUMAN		>sp|Q8WZ42|TITIN_HUMAN		>sp|Q03164|KMT2A_HUMAN
EIETQKQMYEEQIKNLEKENYDVWAKV	NHSGLSAPVPRGRKGKKTKNQLLIPEL		GTPFDVESDSFCLRNIMEAPLLKHKDD		PEPPSNPPEVLDVTKSSVSLSWSRPKD		TPSVMETNTSVLGPMGGGLTLTTGLNP
>sp|P42696|RBM34_HUMAN	>sp|P15918|RAG1_HUMAN		>sp|Q14980|NUMA1_HUMAN		>sp|Q8NF91|SYNE1_HUMAN		>sp|Q5FWF5|ESCO1_HUMAN
LFIGEKAVLLKTKKKGQKKSGRPKKQR	GKPSLEQSPAVLDKADGQKPVPTQPLL		SECEQLVKEVAAWRERYEDSQQEEAQY		LPTPSAHPSVVMMTAGRCHTLLSPVTE		ACSSQCTQGSEKCPQKTTRRDETKPVP
>sp|Q5JTH9|RRP12_HUMAN	>sp|Q8NF91|SYNE1_HUMAN		>sp|Q8NF91|SYNE1_HUMAN		>sp|Q6UB99|ANR11_HUMAN		>sp|Q8NA66|CNBD1_HUMAN
IRKAAQHGVCSVLKGSEFMFEKAPAHH	SENGQHKLNMMLSKGELLSTLLTKEKA		ASEIEYKLGKVNDRWQHLLDLIAARVK		VKDGVDAVPAAISTSEAAPYAPPSGLE		ELNEGKEESQHQQPDDSNNIAVHVQRA
>sp|Q5JTH9|RRP12_HUMAN	>sp|Q9UDR5|AASS_HUMAN		>sp|Q8WZ42|TITIN_HUMAN		>sp|Q8IZT6|ASPM_HUMAN		>sp|Q99996|AKAP9_HUMAN
RPVAKKAMPGAEYKAKKAKGDVKKKGR	KAEGIIYTTQSTIKPXXXXXXXXXXXX		DNGSPILGYWLEKREVNSTHWSRVNKS		ILSKDIVDRHREKTLRLLWKIAFAFQV		RLVRSGFAGTEIDPENEELMLNISSRL
>sp|P21817|RYR1_HUMAN	>sp|Q9P2P6|STAR9_HUMAN		>sp|O94915|FRYL_HUMAN		>sp|Q8TEX9|IPO4_HUMAN		>sp|Q8WZ42|TITIN_HUMAN
PRLVPYRLLDEATKRSNRDSLCQAVRT	GLADPSHTQAGWRKEGNLGTHKAAKGA		GDEQQRERDYLLERRDLAVDFIFCLVL		AAEQRESLKSLILTALQRETEHCVSLS		SDTTKSKVTIKDKPAVAPATKKAAVDG
>sp|P21817|RYR1_HUMAN	>sp|Q8WZ42|TITIN_HUMAN		>sp|O95568|MET18_HUMAN		>sp|O95359|TACC2_HUMAN		>sp|Q8TD26|CHD6_HUMAN
LYYLDQTEHPYKSKKAVWHKLLSKQRR	VLEACKAGTERWMKVVTLKPTVLEHTV		KTRILKIIDEGLKRFIIEITFKFPGXX		LRKEQLRVDALERTLEQKNKEIEELTK		QDVISINHDESLLPESLESMMYGKKVL
>sp|Q92736|RYR2_HUMAN	>sp|P20929|NEBU_HUMAN		>sp|Q9H0W5|CCDC8_HUMAN		>sp|Q9ULV3|CIZ1_HUMAN		>sp|Q9P2P6|STAR9_HUMAN
LGQIRSLLSVRMGKEEEKLMIRGLGDI	SSYFKYKEAYEHTKAYGYTLGPKDVPF		ARAGQRAEAAHNQRAGAPGIQEAEVSA		MPGVWGAGGSLKVTILQSSDSRAFSTV		QKAPVGQHLPSVSPSVSDAFLPPSSQP
>sp|Q92736|RYR2_HUMAN	>sp|Q9UGP8|SEC63_HUMAN		>sp|Q12772|SRBP2_HUMAN		>sp|Q6YHK3|CD109_HUMAN		>sp|P46821|MAP1B_HUMAN
SNKEKEMVTSLFCKLGVLVRHRISLFG	VYGRCMWYRLRLLKPQPNIIPTVKKIV		QVKVSPTSVPTTPRATPILQPRPQPQP		GNKSPVTLTAYIVTSLLGYRKYQPNID		MQHHLALNRDLSTPGLEKDSGGKTPGD
>sp|Q92736|RYR2_HUMAN	>sp|Q9BXT5|TEX15_HUMAN		>sp|Q6IQ23|PKHA7_HUMAN		>sp|Q92954|PRG4_HUMAN		>sp|O95996|APC2_HUMAN
PQLLKTHFLPLMEKLKKKAATVVSEED	HENMLCEEFVTSYKALKSRISWEGLLA		GDSRSLPLDQTLPRQGPGQSLSFPENY		ETNICNGKPVDGLTTLRNGTLVAFRGH		FLCSSRCEELRAAPRQGPAPARQRPPA
>sp|Q92736|RYR2_HUMAN	>sp|Q709C8|VP13C_HUMAN		>sp|O15020|SPTN2_HUMAN		>sp|Q9UKK3|PARP4_HUMAN		>sp|P46821|MAP1B_HUMAN
PEKAEGEDGEKEEKAKEDKGKQKLRQL	VEGKRQWNLRLDVKKNPVQDKSLLPGD		LFERSRIKALADEREAVQKKTFTKWVN		CIKEIGTKQSFSLTMSIEMPYVIEFIF		VTEKEVPSKEEPSPVKAEVAEKQATDV
>sp|Q96BU1|S1PBP_HUMAN	>sp|Q9BXT5|TEX15_HUMAN		>sp|P46821|MAP1B_HUMAN		>sp|Q9BTC0|DIDO1_HUMAN		>sp|P78318|IGBP1_HUMAN
ERRLGKVIPVLQTKTRTNVPTFSQSNL	YEGNIHTSLAIAQKLMELKLGKINQNY		VNGFNMLINGGSERKSCFWKLIRHLDR		RLKPEELVSKELSTWKERPARSVMESR		REASTSNSSRQERPPVKPFILTRNMAQ
>sp|Q8IYB3|SRRM1_HUMAN	>sp|Q15154|PCM1_HUMAN		>sp|Q6N022|TEN4_HUMAN		>sp|Q9P1Z0|ZBTB4_HUMAN		>sp|P46100|ATRX_HUMAN
RRVSRTPEPKKIKKAASPSPQSVRRVS	DEEDFVKVEDLPLKLTIYSEADLRKKM		ADGELYVADLGNIRIRFIRKNKPFLNT		QVSSSSGEAGGGSTAAEEASETASLQD		KKQSKKGTEEKKKPSDFKKKVIKMEQQ
>sp|Q13535|ATR_HUMAN	>sp|Q8WZ42|TITIN_HUMAN		>sp|P41252|SYIC_HUMAN		>sp|Q6N022|TEN4_HUMAN		>sp|Q9P2P6|STAR9_HUMAN
VARLEMTQNSYRAKEPILALRRALLSL	PLESGPVTACNPYKPPGPPSTPEVSAI		LEELSGAKISDLHRESVDHLTIPSRCG		SGDEFYIACDNIGTPLAVFSGTGLMIK		QSRTENGGESSASPGEPQRTLDRPSSW
>sp|Q9P0L2|MARK1_HUMAN	>sp|Q96KQ4|ASPP1_HUMAN		>sp|Q96JB1|DYH8_HUMAN		>sp|Q8ND82|Z280C_HUMAN		>sp|O95447|LCA5L_HUMAN
PFYMSTDCENLLKKLLVLNPIKRGSLE	KKIRAMRGQVDYSKIMNGNLSAEIERF		ERVKLLEDVTFNKRKMKELEDNLLYKL		VIVKSERPCDEDKTDSETGKLIMLVNE		SSTKSVQADRKILPFTSMRHQGTQKSD
>sp|P36873|PP1G_HUMAN	>sp|Q8NF91|SYNE1_HUMAN		>sp|Q76L83|ASXL2_HUMAN		>sp|Q52LR7|EPC2_HUMAN		>sp|Q9UJV9|DDX41_HUMAN
SLETICLLLAYKIKYPENFFLLRGNHE	AFPSSSGVIYTVAKEELKKFEAFQRQV		LKQQQQKKQQQQCRPSISISSNQHLSL		NVHINTRTSAPSPTALKLATVAASMDR		SEPERKRARTDEVPAGGSRSEAEDEDD
>sp|Q9BYB0|SHAN3_HUMAN	>sp|Q8WZ42|TITIN_HUMAN		>sp|P09884|DPOLA_HUMAN		>sp|Q9P2P6|STAR9_HUMAN		>sp|Q02509|OC90_HUMAN
EKVPREERKSPEDKKSMILSVLDTSLQ	DRKVTVTWSKDGQKLPPGKDYKICFED		KKQFFTPKVLQDYRKLKNTAEQFLSRS		NRPTNNRGQPRTRTRASVRGFTAASDS		DYGCTCRFEMEGLPVDESDSCCFQHRR
>sp|P42224|STAT1_HUMAN	>sp|Q13813|SPTN1_HUMAN		>sp|Q8WZ42|TITIN_HUMAN		>sp|Q9C091|GRB1L_HUMAN		>sp|O15417|TNC18_HUMAN
QLLLKKMYLMLDNKRKEVVHKIIELLN	KRWSQLLANSAARKKKLLEAQSHFRKV		QEPPRFIKKLEPSRIVKQDEFTRYECK		GSQFLSVENMILLTIQYLVRLGPDQVP		PSSGSPLLSQLGQPSIFDTQKGQGPGG
>sp|Q2NKQ1|SGSM1_HUMAN	>sp|O60353|FZD6_HUMAN		>sp|Q8WZ42|TITIN_HUMAN		>sp|P21817|RYR1_HUMAN		>sp|Q709C8|VP13C_HUMAN
QLDPPLWSQRGKGKVFPKLRKRSPQGS	STSLLVHPVSGVRKEQGGGCHSDTXXX		RLPGPPGKPKVLARTKGSMLVSWTPPL		RQNGEKVMADDEFTQDLFRFLQLLCEG		ESDDEYFDAEDGEPQTCKSMKGSELKK
>sp|P62318|SMD3_HUMAN	>sp|Q96JB1|DYH8_HUMAN		>sp|Q9BYB0|SHAN3_HUMAN		>sp|Q8WXH0|SYNE2_HUMAN		>sp|Q9C093|SPEF2_HUMAN
QGSGAGRGKAAILKAQVAARGRGRGMG	GKGITFIFTDSEIKDEAFLEYLNNLLS		FSPRSPAWIPVPARREAEKVPREERKS		WKEQSLNVSQDLDTIRSNINNFFEFSK		EAEKKAAASLAELPLPTPPPAPPPEPE
>sp|P31639|SC5A2_HUMAN	>sp|Q8WZ42|TITIN_HUMAN		>sp|Q92736|RYR2_HUMAN		>sp|Q92616|GCN1L_HUMAN		>gi|105990535|ref|NP_000121.2|
VGCSNIAYPRLVVKLMPNGLRGLMLAV	VKLEDAGEVQLTAKDFKTHANLFVKEP		CAQFSGSLDWLISRLERLEASSGILEV		ILNIYCSRSKADYTSHLRSLVSGLIRL		VTLSPDISDTTLLPDLSQISPPPDLDQ
>sp|Q13813|SPTN1_HUMAN	>sp|Q8WZ42|TITIN_HUMAN		>sp|O15417|TNC18_HUMAN		>sp|Q8N7Z5|ANR31_HUMAN		>sp|Q92616|GCN1L_HUMAN
NDRQGFVPAAYVKKLDPAQSASRENLL	AGISAPSPTSPFYKACDTVFKPGPPGN		AQLVQERLKAQEHRAEMEEKGSKRGLE		TLDGFPKSRHSDGTEKNKLPSQPVAFI		VLALWCNRFTMEVPKKLTEWFKKAFSL
>sp|Q13813|SPTN1_HUMAN	>sp|Q8WZ42|TITIN_HUMAN		>sp|Q12772|SRBP2_HUMAN		>sp|Q09666|AHNK_HUMAN		>sp|Q6ZRI0|OTOG_HUMAN
QVEVLQKKFDDFQKDLKANESRLKDIN	VFTVELSHDNIRVKWFKNDQRLHTTRS		TEAGFEDEAKTSARDAALAYHRLHQLH		KGDFDVSVPKVEGTLKGPEVDLKGPRL		LLAIPHTPESSSLPVALQTPTPGMVSG
>sp|Q13813|SPTN1_HUMAN	>sp|Q8N7Z5|ANR31_HUMAN		>sp|Q14980|NUMA1_HUMAN		>sp|P21817|RYR1_HUMAN		>sp|Q96RL7|VP13A_HUMAN
FQKIKSMAASRRAKLNESHRLHQFFRD	DAKYSDHMYKMPEKILPKILGCEDLTN		SLPGYRPTTRSSARRSQAGVSSGAPPG		DAENGEKEEVPEPTPEPPKKQAPPSPP		TNTFHMITESQSSPPPVIDLITIKLSE
>sp|Q13813|SPTN1_HUMAN	>sp|Q4KWH8|PLCH1_HUMAN		>sp|Q03164|KMT2A_HUMAN		>sp|P46013|KI67_HUMAN		>sp|Q5SYE7|NHSL1_HUMAN
QRLAQFVEHWKELKQLAAARGQRLEES	NIASRAKEKQEANKQKVPNPSNGAGVV		TSDEDDLYYYNFTRTVISSGGEERLAS		ATEKESADGLQGETQLLVSRKSRPKSG		SLPLPPPLLPSSEPPPAPPLDPKFMKD
>sp|O15020|SPTN2_HUMAN	>sp|Q8WXE9|STON2_HUMAN		>sp|Q9Y2E4|DIP2C_HUMAN		>sp|Q96RL7|VP13A_HUMAN		>gi|4502503|ref|NP_000706.1|
RELALRTELIRQEKLEQLAARFDRKAA	VIYQDAISFDDSSKTQSHSDAVEKLKQ		SRLSFGDTQTIWARTGYLGFLRRTELT		NHFFNNNKVQLMVTDSELSNQFSIDTV		PDVSHGEMVSGFGPIYNYKDTIVFKCQ
>sp|Q9P2P6|STAR9_HUMAN	>sp|Q92736|RYR2_HUMAN		>sp|Q9NXG0|CNTLN_HUMAN		>sp|P62191|PRS4_HUMAN		>sp|P42338|PK3CB_HUMAN
ERVRDLLKQSGQKKSYTLRVREHPEMG	DDAKLQGAGEEEAKGGKRPKEGLLQMK		DSDAVWNELAYFKRENQELMIQKMNLE		KPPKGVILYGPPGTGKTLLAKAVANQT		QYLLQLVQVLKYEPFLDCALSRFLLER
>sp|Q96SB8|SMC6_HUMAN	>sp|Q8WZ42|TITIN_HUMAN		>sp|Q8TD57|DYH3_HUMAN		>sp|Q96RL7|VP13A_HUMAN		>sp|Q9UHL9|GT2D1_HUMAN
KIEAENKYDAIKFKINQLSELADPLKD	AELLVQGEEEVPAKKTKTIVSTAQISE		KVASMTETQIDETRMGYKPVAVHSATI		VNLIVGCIEVVFVTKFLYSILAFIDNF		VLYSEALGRASVVPLPYERLLREPGLL
>sp|Q9BX26|SYCP2_HUMAN	>sp|Q14980|NUMA1_HUMAN		>sp|O94915|FRYL_HUMAN		>sp|O94856|NFASC_HUMAN		>sp|Q8TD26|CHD6_HUMAN
VGPRNHDELKSSVKTKDKKIITNHQKK	LDSLGDVFLDSGRKTRSARRRTTQIIN		LMSIVSALFPKGSRSVVPRDTPLNIFV		HESAPDEQSIWNVTVLPNSKWANITWK		SQKRKKKKTKGDNPNSHPEPAPSCERE
>sp|Q9BX26|SYCP2_HUMAN	>sp|Q9P1Z0|ZBTB4_HUMAN		>sp|Q96JB1|DYH8_HUMAN		>sp|P21817|RYR1_HUMAN		>sp|Q8WZ42|TITIN_HUMAN
DKTIPEGRIRLPRKATKTKKNYKDLSN	ALPVALNMVLPDEKGAGALPFLPGVFG		IEYLTYEVFTYSVRGLYENHKFLFVLL		KKMLPIGLNMCAPTDQDLITLAKTRYA		DSEPETARNLFSVPGAPDKPTVSSVTR
>sp|Q9BXT5|TEX15_HUMAN	>sp|O95568|MET18_HUMAN		>sp|Q96A59|MALD3_HUMAN		>sp|Q7Z7G8|VP13B_HUMAN		>sp|Q96QU8|XPO6_HUMAN
KRKYDKRRKKRAPKADISKSLTHVSKH	FCKLVLSSEKLFVKYDLILTSETIYNP		PSGAREPRARPRERDPGRRPHPDQGRT		AVPISTSLIKQIATKVHPGGTVNQILD		QSLEVVAKVMELLPTHAFSTLFPVLQD
>sp|Q96EK4|THA11_HUMAN	>sp|Q96JB1|DYH8_HUMAN		>sp|Q13562|NDF1_HUMAN		>sp|Q8WZ42|TITIN_HUMAN		>sp|O60353|FZD6_HUMAN
EQRDILALMEVKMKEMKGSIRHLRLTE	TRSYNVTNLTDDLKALYKVAGADGKGI		NRMHGLNAALDNLRKVVPCYSKTQKLS		ERFEVLHGREAKVTETARVPAPVEIPV		QKAVWFHAVAWGTPGFLTVMLLAMNKV
>sp|Q8WZ42|TITIN_HUMAN	>sp|Q7Z2Y8|GVIN1_HUMAN		>sp|P42696|RBM34_HUMAN		>sp|Q8WZ42|TITIN_HUMAN		>sp|Q2NKQ1|SGSM1_HUMAN
APPAKVSKKIPEEKVPVPVQKKEAPPA	QELEKYFNEGPCSKILIQCKANFENKL		KRNEEEESTSQIERPLSQEPAKKVKAK		PTAKWTTDGSEIKTDEHYTVETDNFSS		RQSSEATTSQDEAPREELAVQDSLESD
>sp|Q8WZ42|TITIN_HUMAN	>sp|Q709C8|VP13C_HUMAN		>sp|Q15154|PCM1_HUMAN		>sp|Q8TD26|CHD6_HUMAN		>sp|Q9BXM7|PINK1_HUMAN
EEVEVFEKPKAPPKGPEISEKIIPPKK	EGLYLLVVPGASIKYDAVKEEKSLQDV		TQTSEVYDGPKNVRSDISDQEEDEESE		GDEKIKSFIWELITPTKDGQAQTLQNH		AHLESRSYQEAQLPALPESVPPDVRQL
>sp|Q8WZ42|TITIN_HUMAN	>sp|P20929|NEBU_HUMAN		>sp|Q96QT4|TRPM7_HUMAN		>sp|Q8WZ42|TITIN_HUMAN		>sp|Q8WZ42|TITIN_HUMAN
AAKPKGPIKGVPKKTPSPIEAERRKLR	YTAPLDMLQVTQAKKSQAIASDVDYKH		RLSQSIPFTPVPPRGEPVTVYRLEESS		IVEKREAAMRAFKTVTTKCSKTLYRIS		VIPDVEIVEREMAPDFELDAELRRTLV
>sp|Q8WZ42|TITIN_HUMAN	>sp|P78527|PRKDC_HUMAN		>sp|Q8NF91|SYNE1_HUMAN		>gi|105990532|ref|NP_000375.2|		>sp|O15417|TNC18_HUMAN
LEPSDKVVPRSEGKVHTLTLRDVKLED	NFSLAMKLLKELHKESKTRDDWLVSWV		ETNSRLMKKFEESRAELEKVLRIAQEG		LDNIYSSDKFYKQTVNLQLQPYSLVTT		AKGDRAATLEEGNPTDEVPSTPLALEP
>sp|Q8WZ42|TITIN_HUMAN	>sp|Q9H9T3|ELP3_HUMAN		>sp|Q6V0I7|FAT4_HUMAN		>sp|Q92831|KAT2B_HUMAN		>sp|O15417|TNC18_HUMAN
RDDVEAPKIKVDVKFKDTVILKAGEAF	DVIKQLIEAHEQGKDIDLNKVKTKTAA		GNKFSIGTIDGEVRLTGELDREEVSNY		PSQGFTEIVFCAVTSNEQVKGYGTHLM		YVPAKELLKPEADPRPCERAPRGPAGP
>sp|Q8WZ42|TITIN_HUMAN	>sp|Q92616|GCN1L_HUMAN		>sp|Q8TD57|DYH3_HUMAN		>sp|Q03164|KMT2A_HUMAN		>sp|Q02539|H11_HUMAN
PSPPVNLKVTEITKDSVSITWEPPLLD	LCDPLEEVREAAAKTFEQLHSTIGHQA		ELLEILSETKDPLRVQPHLKKCFEGIA		AAVQTTPPHLKPATEKLIVVNQNMQPL		KPKTVKPKKVAKSPAKAKAVKPKAAKA
>sp|Q8WZ42|TITIN_HUMAN	>sp|Q02750|MP2K1_HUMAN		>sp|Q96K76|UBP47_HUMAN		>sp|Q8NF91|SYNE1_HUMAN		>sp|P46013|KI67_HUMAN
TWEPPLLDGGSKIKNYIVEKREATRKS	MAVGRYPIPPPDAKELELMFGCQVEGD		GEGHKWLMVHVDKRITLAAFKQHLEPF		SLLETIEVKGAGMTEHYVTQLELQDLQ		PVEEEPSRRRPRAPKEKAQPLEDLAGF
>sp|Q8WZ42|TITIN_HUMAN	>sp|Q969S9|RRF2M_HUMAN		>gi|4502261|ref|NP_000479.1|		>sp|Q13490|BIRC2_HUMAN		>sp|O94953|KDM4B_HUMAN
KLTCVVESSVLRAKEVTWYKDGKKLKE	VEAQTLTVWRQADKHNIPRICFLNKMD		SDQIHFFFAKLNCRLYRKANKSSKLVS		ANIFKNCLKEIDSTLYKNLFVDKNMKY		AKPRPIIPMLYVVPRPGKAAFNQEHVS
>sp|Q8WZ42|TITIN_HUMAN	>sp|Q8WZ42|TITIN_HUMAN		>sp|Q14980|NUMA1_HUMAN		>sp|Q01432|AMPD3_HUMAN		>sp|P35240|MERL_HUMAN
PQKKAVVQEEISQKALRSEEIKMSEAK	ILTAEGPRIQQGAKTSLQEEMDSFSGS		ELIPLRQKVAEQERTAQQLRAEKASYA		HMFSDKSPNPDVWTSEQNPPYSYYLYY		TKPTYPPMNPIPAPLPPDIPSFNLIGD
>sp|P46100|ATRX_HUMAN	>sp|Q9UDR5|AASS_HUMAN		>sp|Q52LR7|EPC2_HUMAN		>sp|Q9UBB4|ATX10_HUMAN		>sp|O95996|APC2_HUMAN
IKSMSKIGAARTTKKRIPNTKDFDSSE	LTRQDAQSLLAPGKFSPAGVEGCPALP		ENRLSLSEILSNIRSCRLQCFQPRLLN		QKHPESEWPFLIITDLFLKSPELVQAM		AVYCFYGNDSDEEPPAAAPTPTHRRTS
>sp|P46100|ATRX_HUMAN	>sp|Q709C8|VP13C_HUMAN		>sp|Q9P0L2|MARK1_HUMAN		>sp|Q92574|TSC1_HUMAN		>sp|Q8WZ42|TITIN_HUMAN
YRNLAQGRNVKSRKLKEIFNKALVDPG	SRDSDIIDFRLFAKLNAFCVIVCNEKN		XMSARTPLPTVNERDTENHTSVDGYTE		QAAESRYEAQKRITQVFELEILDLYGR		SDECKSDKVVIQDPYRLPGPPGKPKVL
>sp|O95359|TACC2_HUMAN	>sp|Q8IYB3|SRRM1_HUMAN		>sp|Q32NB8|PGPS1_HUMAN		>sp|Q9NS87|KIF15_HUMAN		>sp|Q8WXH0|SYNE2_HUMAN
LKRTKKPRPPSLKKKQTTKKPTETPPV	PSVQEATSTSDILKVPKPEPIPEPKEP		QQQLHQEQEQLYLRSGVVSSATFEQPS		AKLIKNKAVVNEDTQGNVSQLQAEVKR		PHSEAPFAKSDNQPSTEKAMEPTMKFS
>sp|Q92616|GCN1L_HUMAN	>sp|Q96LX7|CCD17_HUMAN		>sp|Q8WZ42|TITIN_HUMAN		>sp|P37198|NUP62_HUMAN		>sp|Q9ULV3|CIZ1_HUMAN
GKDLPEGAVKGLCKLFCLTLHRYRDAA	SSRREAELYSPVQKANPGTLAAEIRAL		GKSSCTAVVDVSDRAVPPSFTRRLKNT		PATQTTGFTFGTATLASGGTGFSLGIG		PPCPEDIAKEKRTPAPEPEPCEASELP
>sp|Q92616|GCN1L_HUMAN	>sp|Q14204|DYHC1_HUMAN		>sp|Q8IUH3|RBM45_HUMAN		>sp|O95359|TACC2_HUMAN		>sp|Q9C0D2|K1731_HUMAN
QTVRKLLSSLGGFKLAHGLLEELKTVL	TGLKLQGATCNNNKLSLSNAISTALPL		FDIVPGLEYCEVQRDPYSNYGHGVVQY		AMGLGTPSEAIEITAPEGSFASADALL		LVEKERSAKITSLPPPPPTLFENIEVK
>sp|Q92616|GCN1L_HUMAN	>sp|Q8WXH0|SYNE2_HUMAN		>sp|Q9Y2K3|MYH15_HUMAN		>sp|Q92736|RYR2_HUMAN		>sp|Q99996|AKAP9_HUMAN
GGFKLAHGLLEELKTVLSSHKVLPLEA	ILDNLQEELPEISKTKEAATTEELSEL		EVEFLNEDISKLNRAAKVVQEAHQQTL		EEIVELAESGIRYTQMPHVMEVILPML		KALNEELHLQRINPTTVKMKSSVFDED
>sp|Q92616|GCN1L_HUMAN	>sp|O95359|TACC2_HUMAN		>sp|Q9UGP8|SEC63_HUMAN		>sp|P43250|GRK6_HUMAN		>sp|Q09666|AHNK_HUMAN
ELHKEIRLIGNESKGEHVPGFCLPKKG	VLPGSCQDPACSDKAPGMEGTAALHGD		QPAEDGQGETNKNRTKGGWQQKSKGPK		YAYETKDALCLVLTLMNGGDLKFHIYH		AIHVEGLDIKAKAPKVKMPDVDISVPK
>sp|Q92616|GCN1L_HUMAN	>sp|Q8IWI9|MGAP_HUMAN		>sp|O94915|FRYL_HUMAN		>sp|Q8WZ42|TITIN_HUMAN		>sp|Q9BYB0|SHAN3_HUMAN
NRGVRLKAADALGKLISIHIKVDPLFT	PGVSTPQTLAGTQKFSIRPSPVMVVTP		KVKTLMEFITSRKRGPLWNHEDVSAKN		SECARVKSLQAVITNLTQGEEYLFRVV		LQDSAPESGDAPRPPPAATPPERPKRR
>sp|Q9UGP8|SEC63_HUMAN	>sp|Q8TD26|CHD6_HUMAN		>sp|Q14008|CKAP5_HUMAN		>sp|P46013|KI67_HUMAN		>sp|O60716|CTND1_HUMAN
PQLIREIGSINLKKNEPPLTCPYSLKA	ITIQSEGKGSTFAKASFVASGNRTDIS		GNLSEKDMSMLEERIKRSAKRPSAAPI		KMPCQSLQPEPINTPTHTKQQLKASLG		RVGGSSVDLHRFHPEPYGLEDDQRSMG
>sp|Q96MV1|TMM56_HUMAN	>sp|P07093|GDN_HUMAN		>sp|Q8WXH0|SYNE2_HUMAN		>sp|Q92616|GCN1L_HUMAN		>sp|Q7Z7G8|VP13B_HUMAN
VNQRWFFEALKYPKFSKAIVINGILMT	STPLSAIIPHISTKTIDSWMSIMVPKR		SVPAPRAKQFRAVRTTEGEEETESRVP		SRLKALGTLVSHVTLRLLKPECVLDKS		KSSIKPRRMQQAAPTDPDLPPGYVQSL
>sp|O15417|TNC18_HUMAN	>sp|Q9NZM3|ITSN2_HUMAN		>sp|P49454|CENPF_HUMAN		>sp|Q6N022|TEN4_HUMAN		>sp|O95359|TACC2_HUMAN
LDKALSLTKQDKLKSPFKFSDSAGGKS	GPNMWAITSEERTKHDRQFDNLKPSGG		EPIRNSVKERESERNQCNFKPQMDLEV		DNNGNMVNVRRDSTGMPLWLVVPDGQV		AEDSGVKAVSSADPRAPGESPCPVGEP
>sp|O15417|TNC18_HUMAN	>sp|Q9BX26|SYCP2_HUMAN		>sp|Q5TB80|CE162_HUMAN		>sp|Q9UHL9|GT2D1_HUMAN		>sp|Q8WZ42|TITIN_HUMAN
KRAAKTRKMEVGFKARGQPKSAHSPFA	LQQLEKCIDDALRKNDFKPLKTLLQID		SSLSQDDKINKTYRSQLSSEEEGAVMG		HFIIKRMFDERIFTGNKFTKDTTKLEP		TDTSSTTIELEWEPPAFNGGGEIVGYF
>sp|Q587J7|TDR12_HUMAN	>sp|Q7Z7A1|CNTRL_HUMAN		>sp|Q8WZ42|TITIN_HUMAN		>sp|Q14008|CKAP5_HUMAN		>sp|O94929|ABLM3_HUMAN
ECFLVDFAKNIPVKSKNIRVVVESFMQ	DISEWANRFEDCQKEEETKQQQLQVLQ		NVPRLLEGVKYQFRAMAINAAGIGPPS		KDEKGLKVLKWNFTTPRDEYIEQLKTQ		XXXXXXXXMNTSIPYQQNPYNPRGSSN
>sp|P51451|BLK_HUMAN	>sp|Q7Z2Y8|GVIN1_HUMAN		>sp|Q8NEY1|NAV1_HUMAN		>sp|Q8WZ42|TITIN_HUMAN		>sp|Q9P2D3|HTR5B_HUMAN
XMGLVSSKKPDKEKPIKEKDKGQWSPL	TILSAIHESTSVAKDKSSTASEWLDLF		DSRVPGGPPASNLRKQKSLTNLSFLTD		GKPVVTDITENAATVSWTLPKSDGGSP		AGWLLLGALMTLGPSVVRYHLPKMLLL
>sp|P54577|SYYC_HUMAN	>sp|Q8IWI9|MGAP_HUMAN		>sp|Q8IZT6|ASPM_HUMAN		>sp|Q8NF91|SYNE1_HUMAN		>gi|4502261|ref|NP_000479.1|
QEVLGEEKLKEILKERELKIYWGTATT	AHLKTTAAHTQSFKQPSCTHISADEKA		PFLCFGDVLLGASRTLSLALDNPNEEV		LSKQIVSSIQEQITKANEEFQAFLKQC		SLNPNRVTFKANRPFLVFIREVPLNTI
>sp|Q9P275|UBP36_HUMAN	>sp|Q9UHL9|GT2D1_HUMAN		>sp|Q6UB99|ANR11_HUMAN		>sp|Q8WZ42|TITIN_HUMAN		>sp|P49454|CENPF_HUMAN
MSPPPAKKLALSAKKASTLWRATGNDL	GPGGPLIQNVHASKRILFSIVHDKSEK		LSCPSYEEVMHTPRTPSCSADDYADLV		VLARTKGSMLVSWTPPLDNGGSPITGY		GSRSQKVKVAQRSPVDSGTILREPTTK
>sp|Q96K76|UBP47_HUMAN	>sp|Q92954|PRG4_HUMAN		>sp|P51116|FXR2_HUMAN		>sp|Q01432|AMPD3_HUMAN		>sp|Q8IWI9|MGAP_HUMAN
KVYQLLVNEQEPCKFLLDAVFAKGMTV	DLRTTPETTTAAPKMTKETATTTEKTT		SGGDVEPGLPVEVRGSNGAFYKGFVKD		KMLENIFLPLFKATINPQDHRELHLFL		TPSVIEPMKPLLLPQPEVLSPTVKGKL
>sp|O95568|MET18_HUMAN	>sp|Q8WXH0|SYNE2_HUMAN		>gi|119370332|sp|P01024.2|CO3_HUMAN		>sp|O95153|RIMB1_HUMAN		>sp|Q5JTH9|RRP12_HUMAN
FVEERDVFKTRILKIIDEGLKRFIIEI	KWLESSQHTLNYWKEQSLNVSQDLDTI		DKTIYTPGSTVLYRIFTVNHKLLPVGR		PGSGLRPRAEKEDTAELGVHLVNSLVD		AVAYLLNLVLKRVPSPVLIKKFSDTSK
>sp|P15918|RAG1_HUMAN	>gi|105990532|ref|NP_000375.2|		>sp|Q9BTC0|DIDO1_HUMAN		>sp|Q9NS87|KIF15_HUMAN		>sp|Q9C091|GRB1L_HUMAN
KSLQPNLQLSKKLKTVLDQARQARQHK	AALSASYKADTVAKVQGVEFSHRLNTD		RLSARGAQGALPERDASRGGLVGQAPM		DGEQNLCLSVLSSTSLRLHSNPEPKTF		PETLSIMDDLISSPGKNKSGRGHMLII
>sp|Q96RL7|VP13A_HUMAN	>sp|Q9C093|SPEF2_HUMAN		>sp|Q9BYB0|SHAN3_HUMAN		>sp|Q8WXH0|SYNE2_HUMAN		>sp|Q6UB99|ANR11_HUMAN
QYKELYKKKLTSKKPPGELLVSLEELE	AKQAKIDFEEQFLKEKRFHDQIAVERA		RLDPAAPVWAAKQRVLCALNHSLQDAL		IVDFVNQSLLQLSTCDVESKRYERTEF		PPGDDKPRESACLPEKLKEKERHRHSS
>sp|Q96RL7|VP13A_HUMAN	>sp|Q14008|CKAP5_HUMAN		>sp|Q8IX03|KIBRA_HUMAN		>sp|Q16647|PTGIS_HUMAN		>sp|Q9BXM7|PINK1_HUMAN
ATPRMIGLTVGFDKKDMMDIKYRKVRD	MQMKLHIVALIAQKGNFSKTSAQVVLD		RLLLRMLEKRQMDRAEHKGELQTDKMM		QAQDRVHSADVFHTFRQLDRLLPKLAR		QRQFVVRAWGCAGPCGRAVFLAFGLGL
>sp|Q7Z7G8|VP13B_HUMAN	>sp|Q96SB8|SMC6_HUMAN		>sp|Q99996|AKAP9_HUMAN		>sp|Q8TCU4|ALMS1_HUMAN		>sp|O60716|CTND1_HUMAN
SLIIKVQQLNGVQKQIIICGRQIICSY	MEHLKSLKIEAENKYDAIKFKINQLSE		PVDSVVITESDAQRTMYPGSCVKKNID		EKPSIFHQQALPGTHIPEEAQKVSAVT		GGPPPPNWRQPELPEVIAMLGFRLDAV
>sp|Q709C8|VP13C_HUMAN	>sp|Q8IYE0|CC146_HUMAN		>sp|Q9BYB0|SHAN3_HUMAN		>sp|Q9Y485|DMXL1_HUMAN		>gi|105990535|ref|NP_000121.2|
RVLLFTDDVALVSKALQAEEMEQADYE	EQLLKYQNEYNAVKEREFHNQYRLNSL		DVVPFRETPSYAKRRRLAGPSGLASPR		SIYPACSAPYLLATSCSDEKVRFWRCR		QTPFLIMDRDCRMPMGLSTGIISDSQI
>sp|Q96DN5|TBC31_HUMAN	>sp|Q13562|NDF1_HUMAN		>sp|P21817|RYR1_HUMAN		>sp|Q8WZ42|TITIN_HUMAN		>sp|Q8ND82|Z280C_HUMAN
ILKQDLTGDFESKKNELPDGLNKKRLQ	TQKLSKIETLRLAKNYIWALSEILRSG		MGDAEGEDEVQFLRTDDEVVLQCSATV		DVKLIEGLVVKAGTTVRFPAIIRGVPV		SSQSSVTVENASKPDFTKNSQVGSDNS
>sp|Q96DN5|TBC31_HUMAN	>sp|Q6ZMZ3|SYNE3_HUMAN		>sp|O94989|ARHGF_HUMAN		>sp|O95359|TACC2_HUMAN		>sp|Q9P2R6|RERE_HUMAN
EMHLQDAARRRFLKLQQDQQEMELRRL	GLLRSRGAWEQQIKQLEAELSEFRMVL		PSIGHPAVVLTSYRSTAERKLLPLLKP		VSISKTALYSRIGTAEVEKPAGLLFQQ		GYNSCARTDLYFMPLAGSKLAKKREEA
>sp|Q8ND82|Z280C_HUMAN	>sp|Q8WXH0|SYNE2_HUMAN		>sp|Q92736|RYR2_HUMAN		>sp|Q4KWH8|PLCH1_HUMAN		>sp|Q7Z2Y8|GVIN1_HUMAN
RGRIAKSKAKPSYKQKRQRNRKNKMSL	AFQEQVWAEMCSIKAVTAIEKQREENS		HPASKQRSEGEKVRVGDDLILVSVSSE		CSSPELIALSSSETTKHATNTVYETTC		QTWCVIDRGLQLVPVWDIILSSHRSNF
>gi|116533|sp|P10909.1|CLUS_HUMAN	>sp|Q8IWI9|MGAP_HUMAN		>sp|Q6ZMZ3|SYNE3_HUMAN		>sp|Q7Z7G8|VP13B_HUMAN		>sp|Q9P2D3|HTR5B_HUMAN
KEDALNETRESETKLKELPGVCNETMM	LVMDISPVDNHRYKWNGRWWEPSGKAE		MRDRDLLHNSLLQRKSKLQSLLAQHKD		LSEQQYNRLVDYITKTSCHLAPSCSSM		CMNRFKNALNSCDPWVQAKCYQLLLSV
>gi|4502261|ref|NP_000479.1|	>sp|Q9NR48|ASH1L_HUMAN		>sp|Q9Y485|DMXL1_HUMAN		>sp|Q92616|GCN1L_HUMAN		>gi|105990532|ref|NP_000375.2|
SSKLVSANRLFGDKSLTFNETYQDISE	RERLNQILLNLLEKIPGKNAIDVTYLL		LRAMGVGWWVRNTRILRKCIEKVAKAA		AAIQQLAEAQPEATAKNLLHSLQSSGI		VSVEFVTNMGIIIPDFARSGVQMNTNF
>gi|105990532|ref|NP_000375.2|	>sp|Q7Z7G8|VP13B_HUMAN		>sp|Q9HD20|AT131_HUMAN		>gi|121039|sp|P01857.1|IGHG1_HUMAN		>sp|P20929|NEBU_HUMAN
AQVTQTLKLEDTPKINSRFFGEGTKKM	YLVDPHFAQVFLSKFTMVKNKALRKGF		ADVGVALLANAPERVVERRRRPRDSPT		LDSDGSFFLYSKLTVDKSRWQQGNVFS		RKDYEKSKTIYTAPLDMLQVTQAKKSQ
>gi|105990532|ref|NP_000375.2|	>gi|4557325|ref|NP_000032.1|		>sp|Q6ZRI0|OTOG_HUMAN		>sp|Q8TD57|DYH3_HUMAN		>sp|Q8IYB3|SRRM1_HUMAN
PKINSRFFGEGTKKMGLAFESTKSTSP	AALLVTFLAGCQAKVEQAVETEPEPEL		RNVKGMRNGPAQTRVSSSSSHQEATLA		PGQVVICVSSIFWTQEVSQALAENTLL		RPSPRRRTPPRRMPPPPRHRRSRSPVR
>gi|105990532|ref|NP_000375.2|	>sp|Q709C8|VP13C_HUMAN		>gi|119370332|sp|P01024.2|CO3_HUMAN		>sp|O15417|TNC18_HUMAN		>gi|4502503|ref|NP_000706.1|
GIMLSVEKLIKDLKSKEVPEARAYLRI	KQKELSRIEEALQKAAEKGTHSGEFIY		AARRRRSVQLTEKRMDKVGKYPKELRK		SKTKNAALQPSVLTMCNGGAGDVGLPA		XXXXXXXXXXXMHPPKTPSGALHRKRK
>gi|105990532|ref|NP_000375.2|	>sp|Q8WZ42|TITIN_HUMAN		>sp|Q8IXH8|CAD26_HUMAN		>sp|Q9BYB0|SHAN3_HUMAN		>sp|Q9P2R6|RERE_HUMAN
QVSHAKEKLTALTKKYRITENDIQIAL	KYKVTGLRDGQTYKFRVLAVNAAGESD		NTWGNAEDTWKLGRNWGQSVELLTLRS		LGASPDYKDSRGLTPLYHSALGGGDAL		LMNVKWYYRQSEVPDSVYQHLVQDRHN
>gi|105990532|ref|NP_000375.2|	>sp|Q8WZ42|TITIN_HUMAN		>sp|Q96LX7|CCD17_HUMAN		>sp|Q8WZ42|TITIN_HUMAN		>sp|Q709C8|VP13C_HUMAN
FIEDVNKFLDMLIKKLKSFDYHQFVDE	VSADQMTLSWFPPKDDGGSKITNYVIE		LRGLEASWIWVQLRTGLARDGRDTGRT		WVHVSSEPKECTYTIPKLLEGHEYVFR		TGKVKIEKDDSVRPNMTLKAMITDPEV
>gi|105990532|ref|NP_000375.2|	>sp|Q13535|ATR_HUMAN		>sp|Q15546|PAQRB_HUMAN		>sp|Q7Z7A1|CNTRL_HUMAN		>sp|O95996|APC2_HUMAN
LDFVTKSYNETKIKFDKYKAEKSHDEL	LEKFVGDATRLTDKLLELCNKPVDGSS		HLRTVEHCFHMCDRMVIYFFIAASYAP		GVRYITEALIKKLTKQDNLALIKSLNL		ELELLRECLGAAVPARLRKVASALVPG
>gi|105990535|ref|NP_000121.2|	>sp|Q8IZT6|ASPM_HUMAN		>sp|Q9UPV0|CE164_HUMAN		>sp|Q9BXT5|TEX15_HUMAN		>sp|Q9C093|SPEF2_HUMAN
NKQWLEIDLLKIKKITAIITQGCKSLS	KATCTRENQTEINKPKAKRCLNSAVGE		RQQRIDSTPSLTSRKIHGLSHSLRQIS		CVASNAAIQIASATMPALSLNNDDHQI		GKTTILRSLQKDFPIQILSIDTLVQEA
>gi|248648|gb|AAB22049.1|	>sp|Q96K76|UBP47_HUMAN		>sp|Q5JTH9|RRP12_HUMAN		>sp|Q9C0D2|K1731_HUMAN		>sp|Q7Z7G8|VP13B_HUMAN
TVRWCAVSEHEATKCQSFRDHMKSVIP	TVRAYLNQTVTEFKQLISKAIHLPAET		SASGPAQSVAKMFRAVEEGLTYKFHAA		QLLLCKQKEVEQQTGLSVFLPLVTPDS		SLNLPEVDSDVAKPNQACISTVTAEDL
>gi|248648|gb|AAB22049.1|	>sp|P12036|NFH_HUMAN		>sp|Q8WZ42|TITIN_HUMAN		>sp|Q9P0K7|RAI14_HUMAN		>sp|Q5SYE7|NHSL1_HUMAN
GLVYDAYLAPNNLKPVVAEFYGSKEDP	TLDVKSPEAKTPAKEEARSPADKFPEK		TDFATSLSVKDAVRVDSGNYILKAKNV		KLEKQLLEEKAAMTDAMVPRSSYEKLQ		SLSRNISLKKAKKPPLPPSRTDSLRRI
>gi|248648|gb|AAB22049.1|	>sp|Q587J7|TDR12_HUMAN		>sp|Q9Y2K7|KDM2A_HUMAN		>sp|Q03164|KMT2A_HUMAN		>sp|Q8IVV2|LOXH1_HUMAN
DPQTFYYAVAVVKKDSGFQMNQLRGKK	VCKVVESSSIFCLKMHKEMIFNLQNVL		NIPMQLKIYNIEDRTRVPNKFRYPFYY		VIEYAGNVIRSIQTDKREKYYDSKGIG		FKPGIIEKFRIELPDLGRFYKIRVWHD
>gi|248648|gb|AAB22049.1|	>sp|Q8IZT6|ASPM_HUMAN		>sp|Q96KQ4|ASPP1_HUMAN		>sp|Q02509|OC90_HUMAN		>sp|Q8WZ42|TITIN_HUMAN
KDSGFQMNQLRGKKSCHTGLGRSAGWN	CKIQAWYRCWRAHKEYLAILKAVKIIQ		PLRYQSDADLEALRRKLANAPRPLKKR		VLMIPHAGGHPLDTPHLPQELPPGLPN		VRSVSPAARISTSPIRSVRSPLLMRKT
>gi|248648|gb|AAB22049.1|	>sp|P46821|MAP1B_HUMAN		>sp|Q03164|KMT2A_HUMAN		>sp|O60706|ABCC9_HUMAN		>sp|Q8TCU4|ALMS1_HUMAN
KSKEFQLFSSPHGKDLLFKDSAHGFLK	EEKKEVKKEEKEPKKEIKKLPKDAKKS		SAFDMFNFLASKHRQPPEYNPNDEEEE		WGSQSSKVQIHHNTWLHFPGHNLRWIL		IVNYKQAFPDGHLPEEALKVSIVSGPT
>gi|248648|gb|AAB22049.1|	>sp|Q7Z7G8|VP13B_HUMAN		>sp|Q03164|KMT2A_HUMAN		>gi|105990532|ref|NP_000375.2|		>sp|O60716|CTND1_HUMAN
PVKWCALSHHERLKCDEWSVNSVGKIE	EYIPTRHTSVTLLKCTCTISMAEFNLL		RFINHSCEPNCYSRVINIDGQKHIVIF		YSKFLLKAEPLAFTFSHDYKGSTSHHL		EPGQIVETYTEEDPEGAMSVVSVETSD
>gi|248648|gb|AAB22049.1|	>sp|Q7Z2Y8|GVIN1_HUMAN		>sp|O15417|TNC18_HUMAN		>sp|Q8TD57|DYH3_HUMAN		>sp|Q9P2R6|RERE_HUMAN
FDEFFSEGCAPGSKKDSSLCKLCMGSG	LLPLQGQLWHHWCKKDKELYHLREKGN		PGSKKSPPEPVDKRAKAPKARPAPPQP		IAEHMGKLYIEAPTFDLQGSYNDSSCC		VQIKEEALDDAEEPESPPPPPRSPSPE
>gi|248648|gb|AAB22049.1|	>sp|Q8N7Z5|ANR31_HUMAN		>sp|Q4G0J3|LARP7_HUMAN		>sp|Q8IZT6|ASPM_HUMAN		>sp|Q9UDR5|AASS_HUMAN
FVKHQTVPQNTGGKNPDPWAKNLNEKD	KDHEFYVSSPVIGKLNISETASVLAEN		FPKTVKNKPIPALRVVEEKKKKKKKKG		VRKRIKDCNKAAVTIQSKYRAYKTKKK		SIEFMTECTTIEHPFCMYDADQHIIHD
>gi|248648|gb|AAB22049.1|	>sp|P20929|NEBU_HUMAN		>sp|Q96JB1|DYH8_HUMAN		>sp|Q9C0D2|K1731_HUMAN		>sp|Q5SYE7|NHSL1_HUMAN
EKDYELLCLDGTRKPVEEYANCHLARA	ERLYKEDYHKTKAKINIPADMVSVLAA		VLNVAHSKLLKNWRDLDARITDTANES		ASAESGTILEPLFTESESKIFSSHLQI		TSVLEGGAAGSMSPSRVEANVPMVQPD
>gi|248648|gb|AAB22049.1|	>sp|Q9BYB0|SHAN3_HUMAN		>sp|Q8NF91|SYNE1_HUMAN		>sp|Q9Y2K7|KDM2A_HUMAN		>sp|Q8WZ42|TITIN_HUMAN
ARAPNHAVVTRKDKEACVHKILRQQQH	HTSFADGHTFLLEKPPVPPKPKLKSPL		KRAVEEIRNGVTKRGETLSWLKSRLKV		VDNMWPRHLKESQTESTNAILEMQYPK		VIAKAGEDVQVLIPFKGRPPPTVTWRK
>gi|248648|gb|AAB22049.1|	>sp|Q09666|AHNK_HUMAN		>sp|Q5H9U9|DDX6L_HUMAN		>sp|O15417|TNC18_HUMAN		>sp|Q9C093|SPEF2_HUMAN
RNTYEKYLGEEYVKAVGNLRKCSTSSL	AGHSKLQVTMPGIKVGGSGVNVNAKGL		TLRFYAYTMESTDRNQTFSKENETVIQ		KGQGPGGDGFYLPTAGAPGSLHSHAPS		QAFHDNEKVSEVLPIQKNDEEDALPVL
>gi|1703025|sp|P01009.3|A1AT_HUMAN	>sp|Q6P4R8|NFRKB_HUMAN		>sp|Q8N883|ZN614_HUMAN		>sp|Q9P2P6|STAR9_HUMAN		>sp|Q8NF91|SYNE1_HUMAN
HVDQVTTVKVPMMKRLGMFNIQHCKKL	RLMPALGVSVADQKGKSTVASSEAKPA		LKSVQQCNGQNTLRNIVHLSKTHFPIV		QVGAQNLSLSVELTEAKLHHGFGEADA		ELKGQMLKFSSMAPDLDRLNELGYRLP
>gi|119370332|sp|P01024.2|CO3_HUMAN	>sp|Q7Z7G8|VP13B_HUMAN		>sp|Q6N022|TEN4_HUMAN		>sp|Q8TD26|CHD6_HUMAN		>sp|Q9P2R6|RERE_HUMAN
PAARRRRSVQLTEKRMDKVGKYPKELR	VCQEIQFLAQADCKLLECRNVTMQSVV		AVINETPLPIDLYRYDDVSGKTEQFGK		LLNFLEPSQFPSETAFLEEFGDLKTEE		QQAPALHPQRPPSPHPPPHPSPHPPLQ
>gi|121039|sp|P01857.1|IGHG1_HUMAN	>sp|P78527|PRKDC_HUMAN		>sp|Q6ZMZ3|SYNE3_HUMAN		>sp|Q13813|SPTN1_HUMAN		>sp|P21817|RYR1_HUMAN
NVNHKPSNTKVDKKVEPKSCDKTHTCP	KRLYSLALHPNAFKRLGASLAFNNIYR		EEEEERLRGLLRSRGAWEQQIKQLEAE		RQIKSFRVASNPYTWFTMEALEETWRN		AAEGFGNRLCFLEPTSNAQNVPPDLAI
	>sp|O15020|SPTN2_HUMAN		>sp|P78318|IGBP1_HUMAN		>sp|Q8TD26|CHD6_HUMAN		>sp|Q8IVV2|LOXH1_HUMAN
	ARADRFSSCIDMGKELLARSHYAAEEI		XXXMAAEDELQLPRLPELFETGRQLLD		NFDYKSPSPFDCSTDQEEKIEDVASHC		YGQKGRTDEILLNPNNKWFKPGIIEKF
	>sp|P15918|RAG1_HUMAN		>sp|P20929|NEBU_HUMAN		>sp|Q9NR48|ASH1L_HUMAN		>sp|Q13490|BIRC2_HUMAN
	EVYKNPNASKEERKRWQATLDKHLRKK		PGDTPHFKHIKDTRYMSSYFKYKEAYE		GKKPSLTSESSIHTITPSVVNFTSLFS		ACFACGGKLSNWEPKDDAMSEHRRHFP
	>sp|Q8WZ42|TITIN_HUMAN		>sp|Q9HDC5|JPH1_HUMAN		>sp|Q9P2D3|HTR5B_HUMAN		>sp|P09884|DPOLA_HUMAN
	YLVKTSDSGTYTCKVSNVAGGVECSAN		RAIEGAQRAAAMARTKVEIANSRTAHA		AVFMWTAELENIATLCFKALENSNYGV		YDNVFDGSGTDMEPSLYRCSNIDCKAS
	>sp|P49454|CENPF_HUMAN		>sp|Q8WXH0|SYNE2_HUMAN		>sp|Q8TEA1|NSUN6_HUMAN		>sp|Q15546|PAQRB_HUMAN
	NSLKATTQILEELKKTKMDNLKYVNQL		TKEAFLQNSSVLDRLPQPAESSTHMLL		TLAENEEQVAWALTKFPCLQLQPQEPQ		CLGVVFFKSDGIIPFAHAIWHLFVATA
	>sp|Q8WZ42|TITIN_HUMAN		>sp|Q5FWF5|ESCO1_HUMAN		>sp|P35663|CYLC1_HUMAN		>sp|Q14204|DYHC1_HUMAN
	KTKANVTVEARLIKVEKPLYGVEVFVG		SILSNQTSKSSDNRETPRNHSLPKCNS		YSQNNSKNYSLKYTKYTKKDTKKNAKK		AQLNYADMLKRVEPLRNELQKLEDDAK
	>sp|Q92954|PRG4_HUMAN		>gi|121039|sp|P01857.1|IGHG1_HUMAN		>sp|P33176|KINH_HUMAN		>sp|Q587J7|TDR12_HUMAN
	KVTTPDTSTTQHNKVSTSPKITTAKPI		LFPPKPKDTLMISRTPEVTCVVVDVSH		KPIRPGQHPAASPTHPSAIRGGGAFVQ		SQALPSFGYIKIIPFYILNATNYFGRI
	>sp|Q13535|ATR_HUMAN		>sp|Q8WXH0|SYNE2_HUMAN		>sp|Q9P2P6|STAR9_HUMAN		>sp|Q8NF91|SYNE1_HUMAN
	SVVITWMSLDFYTKVLKSCRSLLESVQ		RLFLEDQLKNLKIRTNRIQRFIQNTCN		DSSVGDQNAQVCQTNPEPPATTQGPHT		FNTENLGESKQHIPEKKNEVHKVEMFL
	>sp|Q8WZ42|TITIN_HUMAN		>sp|Q13813|SPTN1_HUMAN		>sp|O75446|SAP30_HUMAN		>sp|Q8WZ42|TITIN_HUMAN
	PVFTQKPSPVGALKGSDVILQCEISGT		QHANAFHQWIQETRTYLLDGSCMVEES		GCHFRSIPVNEKDTLTYFIYSVKNDKN		GMQECFATLSVLEPATIVEKPESIKVT
	>sp|Q96JB1|DYH8_HUMAN		>sp|Q8WXH0|SYNE2_HUMAN		>sp|Q6IQ23|PKHA7_HUMAN		>sp|Q6YHK3|CD109_HUMAN
	DLVFFKDAMTHLIKISRIIRTSCGNAL		EEHGKYQALLSKMRAIDLQIKKMTEVV		XXXXXXXXXMAAATVGRDTLPEHWSYG		RVIHSELQGGNKSPVTLTAYIVTSLLG
	>sp|Q8WZ42|TITIN_HUMAN		>sp|Q8N431|RGF1C_HUMAN		>sp|Q9C091|GRB1L_HUMAN		>sp|Q9UHL9|GT2D1_HUMAN
	KYTFYAGENMTSGKLTVAGGAISKPLT		SPVSRLKKTWAKVRTAKFFILEHQMDP		LQYRFEIILGNPATELSVATHFVARLK		IEPEDLDIIQVTVPDPSPTSEEMTDSM
	>sp|Q8WZ42|TITIN_HUMAN		>sp|Q8WXH0|SYNE2_HUMAN		>sp|Q8IVV2|LOXH1_HUMAN		>sp|O95359|TACC2_HUMAN
	SFRVSSENRFGVSKPLESAPIIAEHPF		CLKMLDMSFKDAERGDDTSCENLLDAF		LSYVDVKDNSRDETFHFQCDCWLSKSE		ILEMRNALGNQSTPAPPTGEVADTPLE
	>sp|Q9P1Z0|ZBTB4_HUMAN		>sp|Q5T890|RAD26_HUMAN		>sp|Q8WZ42|TITIN_HUMAN		>sp|Q4KWH8|PLCH1_HUMAN
	YSKGSAGTRPGDVKEEAPQEMQVSSSS		LISLGTVEEIMYLRQIYKQQLHCVVVG		KIRVSWYLDGNEITAIQKHGISFIDGL		VLGIEGFTNFMRSPACDIFNPLHHEVY
	>sp|Q6N022|TEN4_HUMAN		>sp|Q6P4R8|NFRKB_HUMAN		>sp|Q8IVV2|LOXH1_HUMAN		>sp|P46821|MAP1B_HUMAN
	LPRSTFARPAFNLKKPSKYCNWKCAAL		VPVKAQTTAATVQRPGPGQTGLTVTSL		ANVYLCLFGDVGDTGERLLYNCRNNTD		SPSPRHPDVSMVDPEALAIEQNLGKAL
	>sp|Q9BXT5|TEX15_HUMAN		>sp|P31639|SC5A2_HUMAN		>sp|Q8WZ42|TITIN_HUMAN		>sp|Q9NR48|ASH1L_HUMAN
	SLYGLEHIFFDAAKNLVWKERTQSFSK		FLLVIGVGLWSMCRTNRGTVGGYFLAG		GKVDVGKKAEAVATVVAAVDQARVREP		PSVVNFTSLFSNKPFLKLGAVSASDKH
	>sp|O60706|ABCC9_HUMAN		>sp|Q9P0L2|MARK1_HUMAN		>sp|P49454|CENPF_HUMAN		>sp|Q8WXH0|SYNE2_HUMAN
	KIHDLCVRYENNLKPVLKHVKAYIKPG		XXXXXXXXXXMSARTPLPTVNERDTEN		QLWKEQNLELRNLTVELEQKIQVLQSK		VEKASLLLCGSDLPLHKMAIQGFHLID
	>sp|Q14980|NUMA1_HUMAN		>sp|O95153|RIMB1_HUMAN		>sp|Q9C093|SPEF2_HUMAN		>sp|Q7Z7G8|VP13B_HUMAN
	LEVMTAKYEGAKVKVLEERQRFQEERQ		RVSCPSPHPSPEARAPLASASPGPGDP		MESKIPVEDNKRFTRIPLVQLDSKDNS		SIIYVWCTVLTLEPNSQVQQRMIVFSP
	>gi|119370332|sp|P01024.2|CO3_HUMAN		>sp|Q9UPV0|CE164_HUMAN		>sp|Q7Z5L2|R3HCL_HUMAN		>sp|Q96KQ4|ASPP1_HUMAN
	AAVYHHFISDGVRKSLKVVPEGIRMNK		PLRGLVDTPPSALRGSQSVSLGSSVES		STGDTTEALHELRTAEEFKTEEQDDSG		LNGFQSYNGKLTGPAAVELKRLYQELQ
	>sp|Q8WZ42|TITIN_HUMAN		>sp|P78527|PRKDC_HUMAN		>sp|Q8WZ42|TITIN_HUMAN		>sp|Q9HD20|AT131_HUMAN
	FEIRVSGIPPPTLKWEKDGQPLSLGPN		LLTLLWHCSLDALREFFSTIVVDAIDV		VTAVTVQDLRVLPTIDLSTMPQKTIHV		TPIVKLGDASIAAPFTSKLSSIQCICH
	>sp|Q99996|AKAP9_HUMAN		>sp|Q8IWI9|MGAP_HUMAN		>sp|Q8WZ42|TITIN_HUMAN		>sp|Q8WZ42|TITIN_HUMAN
	ESTTRLQELEQENKLFKDDMEKLGLAI		NEGESSSTSYMHQRSPGGPTKLIEIIS		EIPDLELADDLKKTVTIRAGASLRLMV		VKVVEVIRDWLVKPIRDQHVKPKGTAI
	>sp|Q9C0D2|K1731_HUMAN		>sp|Q8IZT6|ASPM_HUMAN		>gi|105990532|ref|NP_000375.2|		>sp|Q6N022|TEN4_HUMAN
	QSVLTQQDNLGLQKQLDLQREVLHYSQ		IMKKAALLIQKYYRAYSIGREQNHLYL		LYALSHAVNNYHKTNPTGTQELLDIAN		PGTFWRSQVFIDHPVHLKFNVSLGKAA
	>sp|Q8WZ42|TITIN_HUMAN		>sp|Q9NR48|ASH1L_HUMAN		>sp|P21817|RYR1_HUMAN		>sp|Q04446|GLGB_HUMAN
	TPDTYKSEAGVEVKKEVGVSITGTTVR		ESPSKLESESDNHRSSSDFFESEDQLQ		EKLDSFINKFAEYTHEKWAFDKIQNNW		PDSITIAEDVSGMPALCSPISQGGGGF
	>sp|Q7Z7A1|CNTRL_HUMAN		>sp|Q8WZ42|TITIN_HUMAN		>sp|P49454|CENPF_HUMAN		>sp|Q6N022|TEN4_HUMAN
	QTKRVLAAAEENSKMEQSNLEKLELNV		SRFERSARFDIFSRYESMKAALKTQKT		LQHELQTIRGDLETSNLQDMQSQEISG		HPGGLQNHARLRTPPPPLSHAHTPNQH
	>sp|Q96EK4|THA11_HUMAN		>sp|Q8WZ42|TITIN_HUMAN		>sp|P46821|MAP1B_HUMAN		>sp|Q8TD57|DYH3_HUMAN
	REKDRLLAMAVIRKKHGMXXXXXXXXX		DGGKPITNYILEKRETMSKRWARVTKD		GITTTEGEGECEQTPEELEPVEKQGVD		GFSDFSLSHTLGDPIKIRAWQIAGLPV
	>sp|Q9C093|SPEF2_HUMAN		>sp|O95359|TACC2_HUMAN		>sp|O95996|APC2_HUMAN		>sp|P46013|KI67_HUMAN
	PIPLEEELLETLQKFKAVDKEQLGTIT		PPPPLPKAPSESARGPPGPTDGAKVHE		INSKKVLREAGSVTALVQCVLRATKES		LEDLASFQELSQTPGHTEELANGAADS
	>sp|P46821|MAP1B_HUMAN		>sp|Q6UB99|ANR11_HUMAN		>sp|Q9P2P6|STAR9_HUMAN		>sp|O95996|APC2_HUMAN
	SEVMREWYQETHEKQQDLNIMVLASSS		RLYKEERKKKSKDRPSKLEKKNDLKED		SLSQPDVARREQNTKRDIPDKAPQALM		AGLELPLGRPPSAPADKDGSKPGRTRG
	>sp|Q9NR48|ASH1L_HUMAN		>sp|P42766|RL35_HUMAN		>sp|Q9NXG0|CNTLN_HUMAN		>sp|Q96JB1|DYH8_HUMAN
	MDTGSSRSVLESLKRYRFGKDAVGERY		KQLDDLKVELSQLRVAKVTGGAASKLS		YQKLYNELHICFETTKSNEAMLRQSVT		DILLCTGFLSYLGPFNQIFRNYLLKDQ
	>sp|P30414|NKTR_HUMAN		>sp|P19113|DCHS_HUMAN		>sp|Q92616|GCN1L_HUMAN		>sp|Q76L83|ASXL2_HUMAN
	SSRSSSLSSHHSSKRDWSKSDKDVQSS		LIIRFTVTSQFTTRDDILRDWNLIRDA		SLLLSMLGHDEDNTRISSAGCLGELCA		GRKEECESQGEVQPNFSTSSEPLLSSA
	>sp|Q2M329|CCD96_HUMAN		>sp|Q92616|GCN1L_HUMAN		>sp|Q9UDR5|AASS_HUMAN		>sp|P42338|PK3CB_HUMAN
	SKVTNSVQVITHVKEKLHFMDMENACK		LLLSMLGHDEDNTRISSAGCLGELCAF		SQNFSPVVRDAVITSNGTLPDKYKYIQ		FITLFALMLTAGLPELTSVKDIQYLKD
	>sp|Q09666|AHNK_HUMAN		>sp|P09884|DPOLA_HUMAN		>sp|Q9Y2K3|MYH15_HUMAN		>sp|Q96P71|NECA3_HUMAN
	VPDVELECPDAKLKGPKFKMPDMHFKA		DDSLSDSGSFVSSRARREKKSKKGRQE		IQIKDLQMQLDDSTQLNSDLKEQVAVA		EPGPCWRPGPHSVPSQAPRLEPLREED
	>sp|Q09666|AHNK_HUMAN		>sp|Q9NR48|ASH1L_HUMAN		>sp|Q15154|PCM1_HUMAN		>sp|Q7Z7G8|VP13B_HUMAN
	TEISNVDVETQSGKTVIRLPSGSGAAS		RLDKSAHLFYKIHRNRYPVCTKPYAFD		HEKGENVKSVNSGTWIASNSELTPSES		GGTVNQILDEFYGPEKSLQPIWPYNKK
	>sp|Q8IWI9|MGAP_HUMAN		>sp|Q96JB1|DYH8_HUMAN		>sp|Q76L83|ASXL2_HUMAN		>sp|Q96RL7|VP13A_HUMAN
	QITQLKIDYNPFAKGFRDDGLNNKPQR		APDKLKGLCIFFVRCRNDVAINVKTIQ		QIGPSYRGMINVSTSSDMDHNSAVPGS		HAREFGKIINFKTPEDARWILTKLQEA
	>sp|Q9P0K7|RAI14_HUMAN		>sp|Q8TD57|DYH3_HUMAN		>sp|Q9P275|UBP36_HUMAN		>sp|Q92688|AN32B_HUMAN
	SQYSKVLNELTQLKQLVDAQKENSVSI		AASKEYSLEKNLDRMKLDWVNVTFSFV		QAQLPAVRRQEDGTQPQVNGQQVGCVT		TYLDGYDREDQEAPDSDAEVDGVDEEE
	>sp|P20929|NEBU_HUMAN		>sp|P32249|GP183_HUMAN		>sp|Q9Y2E4|DIP2C_HUMAN		>sp|Q9UBZ9|REV1_HUMAN
	AQHNTKQLSDLNYKVEGEKLKHKYTID		YAGVNFMTCLSIDRFIAVVHPLRYNKI		LFKDLGLHPRAVSTSFGCRVNLAICLQ		QTSPGRKQNGIPHPRGSTAIFNGHTPS
	>sp|Q14980|NUMA1_HUMAN		>sp|Q6UB99|ANR11_HUMAN		>sp|O94915|FRYL_HUMAN		>sp|Q03164|KMT2A_HUMAN
	GQELKAWQEKFFQKEQALSTLQLEHTS		LEAAVEAETVPEERARGDPDSSVEPAP		LPLHRCNIAVILLTDLIIDHSVKVEWG		KECGQPAGQVAVLPEVQVTQNPANEQE
	>sp|O94953|KDM4B_HUMAN		>sp|Q9NR48|ASH1L_HUMAN		>gi|4557325|ref|NP_000032.1|		>sp|Q7L2E3|DHX30_HUMAN
	PDDWPYVVSITCLKHKSGGHAVQLLRA		KMTDEKNEHCPSKRDPSKLYKKADDVA		ALGRFWDYLRWVQTLSEQVQEELLSSQ		GQLLALLAELLRGPCGSFDVRKTADDX
	>gi|105990532|ref|NP_000375.2|		>sp|Q15154|PCM1_HUMAN		>sp|Q8WXH0|SYNE2_HUMAN		>sp|P78527|PRKDC_HUMAN
	LQEALSSASLAHMKAKFRETLEDTRDR		DLLKRMLQQQEQLRALQGRQAALLALQ		LTGESNCHALSGSTAELREDLDQAKTQ		KHVSLNKAKKRRLPRGFPPSASLCLLD
	>sp|Q9BXT5|TEX15_HUMAN		>sp|Q9H0W5|CCDC8_HUMAN		>sp|Q96QU4|FRG2B_HUMAN		>sp|Q8TD26|CHD6_HUMAN
	EDSSKHEEKQTSWKEIDNDFTNETKIS		AFWHTPRLPTLPKRVPRAGEARNLRVL		AYVFPAESWLVPATLPGPGESALDREA		ANQTPGLQRAFPAPAACQCHCKHMERW
	>sp|Q9NZM3|ITSN2_HUMAN		>sp|Q4KWH8|PLCH1_HUMAN		>sp|O94929|ABLM3_HUMAN		>sp|P78527|PRKDC_HUMAN
	ALLQQKTDEDTDFKEFLKKLASDPRCK		QQLPKPPDSMFGDRGEIIDPFVEVEII		VRVHNNHFHIRCFTCQVCGCGLAQSGF		ACDVDQVTRQLYEPLVMQLIHWFTNNK
	>sp|Q6UB98|ANR12_HUMAN		>sp|Q8WZ42|TITIN_HUMAN		>sp|Q8IYE0|CC146_HUMAN		>sp|Q13535|ATR_HUMAN
	SKQILASCTLLSEKDSESSSPRGRIRL		WEEDFEEGQEYYEREEGYDEGEEEWEE		ADLAVLQIQFSQCTDRIKDLEKQFVKP		HPPIFHEWFLRTFPDPTSWYSSRSAYC
	>sp|Q8NF91|SYNE1_HUMAN		>sp|Q13813|SPTN1_HUMAN		>sp|Q6P4R8|NFRKB_HUMAN		>sp|Q96JB1|DYH8_HUMAN
	KIVALEEKASQLEKTGNDASKATLSRS		IKTKQDEVNAAWQRLKGLALQRQGKLF		TKLIAGNKPVSFLTAQQLQQLQQQGQA		HREMRMNPKAITAPQMFGRLDTATNDW
	>sp|Q587J7|TDR12_HUMAN		>sp|O95359|TACC2_HUMAN		>sp|Q92736|RYR2_HUMAN		>sp|Q5TB80|CE162_HUMAN
	ATCVIHFSFPASPKVFGGRLYCMSDHF		NIELVDTFQTLEPRASDAKNQEGKVNT		LKTMLAWGWRIERTREGDSMALYNRTR		EQLLACKLNQHDSPRIKALEKELDDIK
	>sp|Q8WZ42|TITIN_HUMAN		>sp|O60706|ABCC9_HUMAN		>sp|P51116|FXR2_HUMAN		>sp|O94915|FRYL_HUMAN
	QGKPSFCTKPITCKDELAPPTLHLDFR		VLAVLLFLALILQRTFLQASYYVTIET		GGRGRGPPPAPRPTSRYNSSSISSVLK		KSSLEVMMLCSECPTVFVDAETLMSCG
	>sp|Q8IVV2|LOXH1_HUMAN		>sp|Q8WZ42|TITIN_HUMAN		>sp|Q96RL7|VP13A_HUMAN		>sp|O94953|KDM4B_HUMAN
	FLSSRSKVFERASKDTFQLEAADVGEV		LVENLDEHQMYEFRVKAVNEIGESEPS		GWFSWLWSWSEQNTNEQQPDVQPETLE		TLISPIILKKYGIPFSRITQEAGEFMI
	>sp|Q8WXH0|SYNE2_HUMAN		>sp|Q5H9U9|DDX6L_HUMAN		>sp|Q9NR48|ASH1L_HUMAN		>sp|Q9BTC0|DIDO1_HUMAN
	QFSLEHMSPDQADKLPQLQGEIERMEK		LYDTMAQVWETWPRAQELCPEEFILFK		AVFINKNLGKKPGTITTVGLLSKDSGK		YNAVKPEKTAAPSPSLLYKSTKEDRRS
	>sp|Q96K76|UBP47_HUMAN		>sp|Q92616|GCN1L_HUMAN		>sp|P09884|DPOLA_HUMAN		>sp|P51451|BLK_HUMAN
	NWEVFLEVLDGVEKMKSMSQLAVLSRR		AYSDQAIVNLLKMRQGEEVFQSLSKIL		MVQKMNLEVIYGDTDSIMINTNSTNLE		LYRGVIAECWRSRPEERPTFEFLQSVL
	>sp|Q8WXH0|SYNE2_HUMAN		>sp|O95447|LCA5L_HUMAN		>sp|Q5VWQ8|DAB2P_HUMAN		>sp|Q9P1Z0|ZBTB4_HUMAN
	EKKFILLLEFHYYKCLVLGLVDEVKSK		ASLFNSQIHMIAQRRDAMAHRILSARL		SLDAANARLMSALTQLKERYSMQARNG		NPRAGRTLTYTAKPVGGIGGGGGPPTG
	>sp|O94915|FRYL_HUMAN		>sp|Q9UBZ9|REV1_HUMAN		>sp|P21817|RYR1_HUMAN		>sp|Q12772|SRBP2_HUMAN
	SLLSHIDLSAAPAKQFNLEIIKIIGKY		AEAFLLSLSEEIQRRLEATGMKGKRLT		QTGNTTTINIIICTVDYLLRLQESISD		PQVQSLVTSSQVQPVTIQQQVQTVQAQ
	>sp|Q9BYB0|SHAN3_HUMAN		>sp|Q8IYE0|CC146_HUMAN		>sp|Q9P2P6|STAR9_HUMAN		>sp|Q9BXT5|TEX15_HUMAN
	RDHEGFGFVLRGAKAETPIEEFTPTPA		RQLPNGVYTTAEQRPNAYIPEADATLP		DVPGVPQKREAEETAQKMAQLLYLQEE		TIYQTGCQTSTVFPLKKKVSIDEYLQN
	>sp|Q6UB99|ANR11_HUMAN		>sp|P20929|NEBU_HUMAN		>sp|P12036|NFH_HUMAN		>sp|Q8NEY1|NAV1_HUMAN
	APPSGLESFFSNCKSLPEAPLDVAPEP		LDTPEMRRVRETQRHISTVKYHEDFEK		PAEVKSPEKAKSPTKEEAKSPEKAKSP		ASPPEDRTVKDSTPSSLDSDPLMAMLL
	>sp|Q6V0I7|FAT4_HUMAN		>sp|Q9P2D3|HTR5B_HUMAN		>sp|P46821|MAP1B_HUMAN		>sp|Q8IXH8|CAD26_HUMAN
	GELGVTQSLDRETKERFVLMITATDSG		AVACVGAFYEKMGRMLGSAFPETVNNL		PDEEDYDYESYEKTTRTSDVGGYYYEK		SATVSVQVTDANDPPAFHPQSFIVNKE
	>sp|Q03164|KMT2A_HUMAN		>sp|Q8ND82|Z280C_HUMAN		>sp|Q709C8|VP13C_HUMAN		>sp|Q8NEY1|NAV1_HUMAN
	RTTSHLLRYRQAAKPPDLNPETEESIP		ELEGLPPGAKVTIRASLGPLQSKLPTA		LAESKFSGNIKNWTSLMAAVADVTLQV		HSFGPSLADTDLSPMDGISTCGPKEEV
	>sp|Q8WXH0|SYNE2_HUMAN		>sp|Q9NZM3|ITSN2_HUMAN		>sp|O95996|APC2_HUMAN		>sp|O95359|TACC2_HUMAN
	QSPDIEHLNEVSLKLPLSDVAVKTLQN		ELIMSNTKLLKALRVRKKTGGEKMPVQ		PPRSATPPARLAKTPSSSSSQTSPASQ		PHSQTAEADASGLPHKLGEEDPVLPPV
	>sp|Q8WZ42|TITIN_HUMAN		>sp|Q8WZ42|TITIN_HUMAN		>sp|Q03164|KMT2A_HUMAN		>sp|P46013|KI67_HUMAN
	LTVIEKLRIVVPLKDTRVKEQQEVVFN		PLPPGKITLMDVTRNSVSLSWEKPEHD		SVVKNVVDSSQKPTPSAREDPAPKKSS		HTPPVLKKIIKEQPQPSGKQESGSEIH
	>sp|P42696|RBM34_HUMAN		>sp|Q92616|GCN1L_HUMAN		>sp|Q9BXT5|TEX15_HUMAN		>sp|P19113|DCHS_HUMAN
	VVFKEESAATQALKRNGAQIADGFRIR		QQYHRALVAVLLSRTWHVRRQAQQTVR		THSHENMLCEEFVTSYKALKSRISWEG		LLDPVDDCFSEEAPDATKHKLSSFLFS
	>sp|Q8WZ42|TITIN_HUMAN		>sp|Q9Y2K7|KDM2A_HUMAN		>sp|Q9Y6A4|CP080_HUMAN		>sp|Q03164|KMT2A_HUMAN
	RDVTAEDSASIMVKAINIAGETSSHAF		AKIRGSYLTVTLQRPTKELHGTSIVPK		DNDIQSLVLEIEGTNVSTTYITCPADP		SPSSPSSGQRSASPSVPGPTKPKPKTK
	>sp|Q99996|AKAP9_HUMAN		>sp|P21817|RYR1_HUMAN		>sp|Q8NCX0|CC150_HUMAN		>sp|Q9P275|UBP36_HUMAN
	EIEKQRNTFSFAEKNFEVNYQELQEEY		NIMPLSAAMFQSERKNPAPQCPPRLEM		ELEIATSQLKSDLTSRDDLISKLVEEN		PSGADSKTVKLKSPVLSNTTTEPASTM
	>sp|Q9UGP8|SEC63_HUMAN		>sp|Q9C0D2|K1731_HUMAN		>sp|Q6P4R8|NFRKB_HUMAN		>gi|121039|sp|P01857.1|IGHG1_HUMAN
	FRAPTLASLENCMKLSQMAVQGLQQFK		QTSKLEQDHFQVARQNHFPQRQVETTE		VPATATQTKVVPQTVMATVPVKAQTTA		LHNHYTQKSLSLSPGKXXXXXXXXXXX
	>sp|P46013|KI67_HUMAN		>sp|Q8IYB3|SRRM1_HUMAN		>sp|Q8TD26|CHD6_HUMAN		>sp|O15417|TNC18_HUMAN
	IECDIRIQLPVVSKQHCKIEIHEQEAI		KRERSRSPRRRKSRSPSPRRRSSPVRR		TSHNGMEDSGGGGTGVKKKRKKKEPGD		EAFLGSFVASGMGPSASSHGSPVPLPS
	>gi|105990532|ref|NP_000375.2|		>sp|Q7Z2Y8|GVIN1_HUMAN		>sp|Q92616|GCN1L_HUMAN		>sp|Q9Y4C1|KDM3A_HUMAN
	PPLIENRQSWSVCKQVFPGLNYCTSGA		VGDTAISSEEKTQRMSLMRHHMGQSLS		FITRHLDQIIPRMTTQSPLNQSSMNAM		VFKEILLGCTAATPPSKDPRQQSTPQA
	>sp|Q15154|PCM1_HUMAN		>sp|Q8IYB3|SRRM1_HUMAN		>sp|Q9BXT5|TEX15_HUMAN		>sp|Q32NB8|PGPS1_HUMAN
	DDRLNNMDWGAQQKKANRSSEKNKKKF		TSGKVTKHKGTEKRESPSPAPKPRKVE		EKQTSWKEIDNDFTNETKISPIDNYIV		EGVHRFQWIRNLVPEFGVSSSHVRVLS
	>sp|Q6V0I7|FAT4_HUMAN		>sp|P78527|PRKDC_HUMAN		>sp|P21817|RYR1_HUMAN		>sp|Q14204|DYHC1_HUMAN
	TGQIYVSGILDREKEERVSLKVLAKNF		EMKPVIFLDVFLPRVTELALTASDRQT		AGGWSEAENGKEGTAKEGAPGGTPQAG		KSALEQMRKFLSDPQVHTVLVERSTLK
	>sp|P49454|CENPF_HUMAN		>gi|116533|sp|P10909.1|CLUS_HUMAN		>sp|Q6N022|TEN4_HUMAN		>sp|Q9HCE1|MOV10_HUMAN
	ELQEKFLSLQSEHKILHDQHCQMSSKM		LPHRRPHFFFPKSRIVRSLMPFSPYEP		TVYSPPPRPLPRSTFARPAFNLKKPSK		VKLKLYDRSLESNPEQLQAMRHIVTGT
	>sp|P20929|NEBU_HUMAN		>sp|Q8WZ42|TITIN_HUMAN		>sp|Q6V0I7|FAT4_HUMAN		>sp|Q6P4R8|NFRKB_HUMAN
	PSKFMTPYIAHSQKMQDLFSPNKYKEK		WVTCASAVQKTTFRVTRLHEGMEYTFR		REEQAFYSLLVLATDLGSPPQSSMARI		QKGKSTVASSEAKPAATIRIVQGLGVM
	>sp|Q8TD57|DYH3_HUMAN		>sp|Q6ZMK1|CYHR1_HUMAN		>sp|Q9Y6A4|CP080_HUMAN		>sp|Q96RL7|VP13A_HUMAN
	LQPQLILTSEETAKMMVKIEAETREAD		LSFEKIGYTEVQFRPYRTDDFITRLYY		XXXXXXXXXMFKNTFQSGFLSILYSIG		MTAAIKDLQVRACPFLPVKRKGKITTV
	>sp|Q8WZ42|TITIN_HUMAN		>sp|Q5T890|RAD26_HUMAN		>sp|Q6V0I7|FAT4_HUMAN		>sp|P50213|IDH3A_HUMAN
	KSVLRKRPEEEEPKVEPKKLEKVKKPA		FKKQFSDPVEHGQRHTATKRELATGRK		AFNVPDEERCSFATVNIQLKGTNEYVP		NGVAIFESVHGTAPDIAGKDMANPTAL
	>sp|Q6P4R8|NFRKB_HUMAN		>sp|Q7Z7G8|VP13B_HUMAN		>sp|Q96KQ4|ASPP1_HUMAN		>sp|Q96K76|UBP47_HUMAN
	VLRITPDMMATLAKSQVTTVKLTQDLF		IVCALEHEYEPYSRLKSDIKDENETIL		GTYPSPTPLGPGSTSSLERRKEGSLPR		XXXXXXXXXXXMVPGEENQLVPKEDVF
	>sp|Q8WZ42|TITIN_HUMAN		>sp|Q9Y2K3|MYH15_HUMAN		>sp|O60353|FZD6_HUMAN		>sp|Q8NF91|SYNE1_HUMAN
	IVEYKEEGKEEWEKGKDKEVRGTKLVV		ITKKQETKFQKLHRDMEEATLHFETTS		VPSSSEPSSLKGSTSLLVHPVSGVRKE		SELEAQFLRMSKVPTDLAVEEALSLQD
	>sp|Q8NEY1|NAV1_HUMAN		>sp|O15020|SPTN2_HUMAN		>sp|Q9UDR5|AASS_HUMAN		>sp|Q9NR48|ASH1L_HUMAN
	LSKAPEAAVSEDGKSDDELLSSKAKAQ		RTRGPAPSAMPQSRSTESAHAATLPPR		PGLNLEGYPNRDSTKYAEIYGISSAHT		PSFVDHDFLKRRLPKLSKSTAPSLALL
	>sp|Q01432|AMPD3_HUMAN		>sp|Q709C8|VP13C_HUMAN		>sp|Q8WZ42|TITIN_HUMAN		>sp|Q52LR7|EPC2_HUMAN
	AKERELQKELAEQKSVETAKRKKSFKM		YNEIHAVWEPLIERVEGKRQWNLRLDV		YLIEMQKVDQHEWTKCNTTPTKIREYT		GNHHKVQECKTKHPHHLSLKEEASDVV
	>sp|P49454|CENPF_HUMAN		>sp|Q8IUI8|CRLF3_HUMAN		>sp|Q9NZM3|ITSN2_HUMAN		>gi|158517847|sp|P08603.4|CFAH_HUMAN
	CEETGNAYEDLSQKYKAAQEKNSKLEC		IVLHIDPNVDYQFRVCARGDGRQEWSP		SSEPLSSNQPASVTDYQNVSFSNLTVN		QYKVGEVLKFSCKPGFTIVGPNSVQCY
	>sp|O94915|FRYL_HUMAN		>sp|Q6ZRI0|OTOG_HUMAN		>sp|Q587J7|TDR12_HUMAN		>sp|Q8IVV2|LOXH1_HUMAN
	AESASENEEIDISKAAQTTIETAIHSL		LFLPGASWIADCARHHCSSTPLGAVLV		KALQRNKFPGPSHTESYSWPPIARGCD		KNQADGRLEVELYPSEVVEIQKLVHYE
	>sp|Q8WZ42|TITIN_HUMAN		>sp|Q9BXT5|TEX15_HUMAN		>sp|Q8TEX9|IPO4_HUMAN		>sp|P46821|MAP1B_HUMAN
	RILEAKKGDKGRYKIVLQNKHGKAEGF		DNGEMEVLESTTGRENSDQHYSKESNY		EVPVITPYLSEVLTFCLEVARNVALGN		GPGTTKTTKSSAVPPGLPVYLDLCYIP
	>sp|Q9Y6A4|CP080_HUMAN		>sp|Q9C0D2|K1731_HUMAN		>sp|P09884|DPOLA_HUMAN		>sp|P42224|STAT1_HUMAN
	TLGIKLPFLVMIIKNLKKYFTFEVQVL		YEKPQEELSLNKQRKLNKSESAEHTIP		TVSYVICQDGSNLTASQRAYAPEQLQK		FLEQVHQLYDDSFPMEIRQYLAQWLEK
	>sp|Q8IWI9|MGAP_HUMAN		>sp|Q8NEY1|NAV1_HUMAN		>sp|Q5TB80|CE162_HUMAN		>sp|P35663|CYLC1_HUMAN
	SPKQKYSHVILGDKVTKNSSGIISENQ		RSEGTPAWYMHGERAHYSHTMPMRSPS		EDIIKSKNLRSISTSNQPRKKEILSGT		LKKDDKKKDTKKYPESTDTESGDAKDA
	>sp|Q6N022|TEN4_HUMAN		>sp|Q8IVV2|LOXH1_HUMAN		>sp|P42224|STAT1_HUMAN		>sp|Q9UHL9|GT2D1_HUMAN
	IHTQMKTQEWDNSKSILGVQCEVQKQL		LLPSDSSATLKNFRYHISLKTGDVSGA		VKVLFDKDVNERNTVKGFRKFNILGTH		ERPVEDSHGDVIRPLRKQVELLFNTRY
	>sp|Q8WZ42|TITIN_HUMAN		>sp|Q6V0I7|FAT4_HUMAN		>sp|Q8WXH0|SYNE2_HUMAN		>sp|Q13562|NDF1_HUMAN
	ITCVGNTPHLRILKVGKGDSGQYTCQA		FPDGQLYIKSELDRELQDRYVLMVVAS		KELDEKNCQDKLETSLHVLNQIKSQLQ		MTKSYSESGLMGEPQPQGPPSWTDECL
	>sp|Q13535|ATR_HUMAN		>sp|Q9UPV0|CE164_HUMAN		>sp|O15020|SPTN2_HUMAN		>sp|Q07283|TRHY_HUMAN
	LKAALCHLLQYFLKFVPAGYESALQVR		TLSLLQLGLDEHNRVKVYRFXXXXXXX		SQEPLVRSAELGCTVDEVESLIKRHEA		QLQSCKGHETEEFPDEEQLRRRELLEL
	>sp|Q14204|DYHC1_HUMAN		>sp|O94915|FRYL_HUMAN		>sp|P46100|ATRX_HUMAN		>sp|Q9BTC0|DIDO1_HUMAN
	IMQPYFTSNGLVTKALEHAFQLEHIMD		LELQEHLDTYNVKREAAEQWLDDCKRT		KQVDSEHMHQNVPTEEQRTNKSTGGEH		HGPPPYGDSRGPSPSYLGGPRGVAPSQ
	>sp|Q13813|SPTN1_HUMAN		>sp|Q5H9U9|DDX6L_HUMAN		>sp|P46100|ATRX_HUMAN		>sp|Q6IQ23|PKHA7_HUMAN
	WSSLGKRADQRKAKLGDSHDLQRFLSD		GLIACFKAWKKHCRGEGKISKDLSIAV		ETSEDDKKQSKKGTEEKKKPSDFKKKV		LGLVGPESRYQTLPGRGLSGSTSRLQQ
	>sp|Q9P2D3|HTR5B_HUMAN		>sp|Q8TD26|CHD6_HUMAN		>sp|Q15154|PCM1_HUMAN		>sp|O94915|FRYL_HUMAN
	MATGFLRGGSGFLKSGGEMLKVGGSVN		KSLLIGVFKHGYERYNAMRADPALCFL		LESFSSMPDPVDPTTVTKTFKTRKASA		TLEASLDNANSRLPEDTTSVLKEEHVT
	>sp|P51451|BLK_HUMAN		>sp|Q99996|AKAP9_HUMAN		>sp|Q15154|PCM1_HUMAN		>sp|P78527|PRKDC_HUMAN
	LVSSKKPDKEKPIKEKDKGQWSPLKVS		RMLYDAQLSEEQGRNLELQVLLESEKV		VNSGTWIASNSELTPSESLATTDDETF		TMSQEEKAAYLSDPRAPPCEYKDWLTK
	>sp|P33176|KINH_HUMAN		>sp|Q8WZ42|TITIN_HUMAN		>sp|Q9P2R6|RERE_HUMAN		>sp|Q9C093|SPEF2_HUMAN
	SETKSTLLFGQRAKTIKNTVCVNVELT		RKHIKDIKVLEKKRAMFECEVSEPDIT		TSDPLARLQMFNVTPHHHQHSHIHSHL		QIQHRIIGFLDNWPLLEQWFSEPENIL
	>sp|Q9BX26|SYCP2_HUMAN		>sp|Q8TCU4|ALMS1_HUMAN		>sp|P20929|NEBU_HUMAN		>sp|Q96JB1|DYH8_HUMAN
	SQISPVGEELVSLKEKSKSPKEFAKPS		GHSNPEGTPVFADRLPEKMKTPLSAFS		YTTVADRPDIKKATQAAKQASEVEYRA		MDCVLLLFQKKIDPVTMDPEKSCCKPS
	>gi|119370332|sp|P01024.2|CO3_HUMAN		>sp|Q5T890|RAD26_HUMAN		>sp|Q02539|H11_HUMAN		>sp|Q7Z2Y8|GVIN1_HUMAN
	DKVSHSEDDCLAFKVHQYFNVELIQPG		PPPGRMDPSAPQPRAETSGKDIWHPGE		TKATGASKKLKKATGASKKSVKTPKKA		QTKVQLSVAQTGGPPEADGLVQWKAGL
	>sp|Q6UB98|ANR12_HUMAN		>sp|Q8TD26|CHD6_HUMAN		>sp|Q92954|PRG4_HUMAN		>sp|Q9P0L2|MARK1_HUMAN
	SKHQKDFHLEFGEKSNAKIKDEDHSPT		EKSIPSKSLLDWLRQQADYSLEVPGFG		PQKPTKAPKKPTSTKKPKTMPRVRKPK		DSLVQWEMEVCKLPRLSLNGVRFKRIS
	>sp|Q9BX26|SYCP2_HUMAN		>sp|Q9UPV0|CE164_HUMAN		>sp|Q8WXH0|SYNE2_HUMAN		>sp|Q9UBZ9|REV1_HUMAN
	RHKMLSYFTTQSWKTAQQHLRTMNHQS		RRQTALKAAQQHWRHELASAQEVAKDP		TAATEAELKHHHVTLEASQKELQEIDS		TCPSRPSVQSSHFPSGSYSVRDVFQVQ
	>sp|Q9P0K7|RAI14_HUMAN		>sp|O15020|SPTN2_HUMAN		>sp|Q9NR48|ASH1L_HUMAN		>sp|Q92954|PRG4_HUMAN
	RIQQLQEILQDLQKRLESSEAERKQLQ		TGALRLLNKHTALRGEMSGRLGPLKLT		KGLKRKGWLLEEQTRKKQKPLPEEEEQ		PSPARRITEVWGIPSPIDTVFTRCNCE
	>sp|Q587J7|TDR12_HUMAN		>gi|116533|sp|P10909.1|CLUS_HUMAN		>sp|Q709C8|VP13C_HUMAN		>sp|Q4KWH8|PLCH1_HUMAN
	IFTCSVAETEIVCKVVESSSIFCLKMH		KPCLKQTCMKFYARVCRSGSGLVGRQL		VQSQPVEVIYDAKTVNAVVEFFQSNKG		CVPQQSSAQDMHVPVPKQLAHLPLPAL
	>sp|Q96RL7|VP13A_HUMAN		>sp|Q9BXT5|TEX15_HUMAN		>sp|Q8N883|ZN614_HUMAN		>sp|P42331|RHG25_HUMAN
	IETQKVLDLKINLKASYIIVPQDGIFS		KRNHLTPKKVEMQRSLPGSLLPLENPK		EKSYMCSECGKGFTMKRYLIAHQRTHS		EVLFPKSKDIPLSPPAQKNDPKKAPVA
	>sp|Q02539|H11_HUMAN		>sp|Q16666|IF16_HUMAN		>sp|Q9BX26|SYCP2_HUMAN		>sp|P41252|SYIC_HUMAN
	SVSELIVQAASSSKERGGVSLAALKKA		ENPKTVAKCQVTPRRNVLQKRPVIVKV		TIPEGRIRLPRKATKTKKNYKDLSNSE		YDKGLVYRGVKVMPFSTACNTPLSNFE
	>sp|Q03164|KMT2A_HUMAN		>sp|Q9BYB0|SHAN3_HUMAN		>sp|Q6P4R8|NFRKB_HUMAN		>sp|Q92616|GCN1L_HUMAN
	NPHGSARAEVHLRKSAFDMFNFLASKH		ALTKDDFVELGVTRVGHRMNIERALRQ		DSSDATTPVPRVRTDYVVRPSTGEEKR		GRLMEIYQEKLYRPPPVLDALGRVISE
	>sp|P78527|PRKDC_HUMAN		>sp|Q2NKQ1|SGSM1_HUMAN		>sp|P46013|KI67_HUMAN		>sp|Q6ZRI0|OTOG_HUMAN
	REEILKFLCIFLEKMGQKIAPYSVEIK		KKEVKQIMEEAVTRKFVHEDSSHIISF		VKEEVLPVGKLTQTSGKTTQTHRETAG		LTASQLPAGPTESPASKGVTASLLAIP
	>gi|105990535|ref|NP_000121.2|		>sp|Q8WZ42|TITIN_HUMAN		>sp|Q9BTC0|DIDO1_HUMAN		>sp|Q8WZ42|TITIN_HUMAN
	IDIKNCPKKTRNLKKITREQRRHMKRW		ELRIEAEPIQFTKRIQNIVVSEHQSAT		EGDREPQARPGEGTAPLPPPGQKVGGS		DPDTDKWVRCNKMPVKDTTYRVKGLTN
	>sp|Q709C8|VP13C_HUMAN		>sp|Q8IZT6|ASPM_HUMAN		>sp|Q6ZRI0|OTOG_HUMAN		>sp|Q6UB99|ANR11_HUMAN
	SLNVGCIQIVYLHKFLMSLLNFLNNFQ		KRVNAALVIQKYWRRVLAQRKLLMLKK		KASVITTPLQPQATTLPAQTLSPVLPF		QGPPPSEKECAPTPAPVTRAKARGSED
	>sp|Q9BXT5|TEX15_HUMAN		>sp|O15417|TNC18_HUMAN		>sp|Q8NF91|SYNE1_HUMAN		>sp|Q5SYE7|NHSL1_HUMAN
	CAVLTNGLDTPCFKTSVNDSQSWAHNM		SLSVVQLEAKQKARKKEERQSLLGTEF		LEHELQKHVSRQDTLQQCQAWLSAVQP		RDHLISRHAVKGDPQSPGRHWNEGHAT
	>sp|Q9NR48|ASH1L_HUMAN		>sp|P78527|PRKDC_HUMAN		>sp|Q96JB1|DYH8_HUMAN		>sp|Q6ZRI0|OTOG_HUMAN
	TGTLVSKREVELEKNTKEEEDLRKRNR		QPVGIRLLEEALLRLLPAELPAKRVRG		DVDFIYQNEFLGCTDRLVITPLTDRCY		PASKGVTASLLAIPHTPESSSLPVALQ
	>sp|Q96RL7|VP13A_HUMAN		>sp|Q9C0D2|K1731_HUMAN		>sp|Q92736|RYR2_HUMAN		>sp|Q96RL7|VP13A_HUMAN
	YIGITSSDVVWETKPKKKARWKPMSVK		RKQLLEYQTMLKGRCPSVSAPSLITDS		LLGPTVSLTQAAFTPIPVDTSQIVLPP		REFSEGVEAFFYEPYQGAIQGPEEFVE
	>sp|Q14204|DYHC1_HUMAN		>sp|Q8NF91|SYNE1_HUMAN		>sp|Q9Y4C1|KDM3A_HUMAN		>sp|Q9Y2K3|MYH15_HUMAN
	VEAISRDLSSQLLKVLGTRKLMHVAYE		YLALSNLTKEKVSRLDRIVAEHNQFSL		AATPPSKDPRQQSTPQAANSPPNLGAK		QWNIRAFMAVKNWPWMRLFFKIKPLVK
	>sp|Q6P4R8|NFRKB_HUMAN		>sp|O15417|TNC18_HUMAN		>sp|Q8WZ42|TITIN_HUMAN		>sp|O95996|APC2_HUMAN
	QQWKLLGQSQDNEKELAALFQLWLETK		KLLRESKELADLARLHPTSCAPNGLNP		IRISITKREKEQVTEPAAKVPMKPKRV		TPSSSSENYVQETPLVLSRCSSVSSLG
	>sp|O94929|ABLM3_HUMAN		>sp|Q99996|AKAP9_HUMAN		>sp|Q13813|SPTN1_HUMAN		>sp|Q8WZ42|TITIN_HUMAN
	QSGIGRLILKEEMKARSSSYADPWTPP		NEESGFFNELEALRAESVATKAELASY		TKEWIEEKNQALNTDNYGHDLASVQAL		AVTKDSMTISWHEPLSDGGSPILGYHV
	>sp|Q8WZ42|TITIN_HUMAN		>sp|Q9Y2K3|MYH15_HUMAN		>sp|Q9P2P6|STAR9_HUMAN		>sp|Q03164|KMT2A_HUMAN
	SKTSFRVANLEEGKSYFFRVFAENEYG		PGILDPYLVLQQLRCNGVLEGTRICRE		HSQSGVPESIPLGTEDRISASTSPQDH		LTQSGESAEKNQRPRKQTSAPAEPFSS
	>sp|Q8TD57|DYH3_HUMAN		>sp|Q9H0W5|CCDC8_HUMAN		>sp|Q96JB1|DYH8_HUMAN		>sp|Q9BXT5|TEX15_HUMAN
	DPISDPVFFQSCAKAVMWQKMLFGLCF		VRRRVQQMVTPPPRLVVGTYDSSNASD		IDTIAKQHKAVLLTGEQGTAKTVMVKA		ILTVDSFAASSTVPHCEQSCREKELLK
	>sp|P46100|ATRX_HUMAN		>sp|Q6ZRI0|OTOG_HUMAN		>sp|P78527|PRKDC_HUMAN		>sp|Q8IWI9|MGAP_HUMAN
	DETSMSLSSDDYTKKKKKGKKGKKDSS		SAFLSPVPYFEQCRRDACRCGQPCLCA		EALNKQDWVDGEPTEAEKDFWELASLD		NAAQIPVATPQVSPNTVKRAGPRLLHP
	>gi|119370332|sp|P01024.2|CO3_HUMAN		>sp|Q8NF91|SYNE1_HUMAN		>sp|O94915|FRYL_HUMAN		>sp|Q9Y4B4|ARIP4_HUMAN
	GLEVTITARFLYGKKVEGTAFVIFGIQ		MQRLQDEQEIVQKRTFTKWINSHLAKR		VISPSHIWIFAHVTQGQDPWIISLSSF		ECDRDDEEDLLDDPSLEGMCGTEHAQL
	>sp|Q8TD26|CHD6_HUMAN		>sp|Q9BTC0|DIDO1_HUMAN		>sp|Q9GZM5|YIPF3_HUMAN		>sp|Q8N431|RGF1C_HUMAN
	KEPKQKDGAKKARKPREASGTKEAKEK		FNLKDPKNQGLFHRVLREEISLAKLVR		FIYFLAYLCNAQITMLQMLALLGYGLF		EDGLYLASYESESPENQTEKERWKALR
	>sp|P09884|DPOLA_HUMAN		>sp|Q6ZRI0|OTOG_HUMAN		>sp|Q96RL7|VP13A_HUMAN		>sp|Q5JTH9|RRP12_HUMAN
	KASPLTFTVQLSNKLIMDIRRFIKKYY		EHPRDLAACCGSCRNVSCLFTFPNGTT		THVMINKTDMLMITRRGVLFVTKGTFG		IYDTLQWQMWTLLPGFCTRPTDVAISF
	>sp|Q9NS87|KIF15_HUMAN		>sp|Q15154|PCM1_HUMAN		>sp|Q9Y4B4|ARIP4_HUMAN		>sp|Q16647|PTGIS_HUMAN
	ESKAFQEKEQLRSKLEEMYEERERTSQ		GSILQDSLAKFAGRKLKDCGEDLLVEI		EQDLDVEELGSAGTSARCPPQGTKGKG		DVFHTFRQLDRLLPKLARGSLSVGDKD
	>sp|Q8NF91|SYNE1_HUMAN		>sp|Q9P2P6|STAR9_HUMAN		>sp|Q6ZMZ3|SYNE3_HUMAN		>sp|Q9H0W5|CCDC8_HUMAN
	QLQSDYQDLCSIGKEHVFSLEAKVKDH		RSKLTSCSSLSPQRLCSKHMPQLHSIF		QGPRAALEARLWETEKICQLEPEGRVR		RQGPRRGKKVRKMPVSYLGSKFLGSDL
	>sp|Q5JTH9|RRP12_HUMAN		>sp|Q32NB8|PGPS1_HUMAN		>sp|Q8WZ42|TITIN_HUMAN		>sp|Q8WXE9|STON2_HUMAN
	AKMFRAVEEGLTYKFHAAWSSVLQLLC		SLLTQEDAAAAGDRRPAPDTWIYPLIQ		RAYVDTTDSRTSLTIENANRNDSGKYT		REFKLEICHEISEPRLQNYDENGRIHS
	>sp|O60716|CTND1_HUMAN		>sp|Q96DN5|TBC31_HUMAN		>sp|Q96JB1|DYH8_HUMAN		>sp|Q8WZ42|TITIN_HUMAN
	TGTLWNLSSHDSIKMEIVDHALHALTD		FHHRNNLDINVVIRQVYHLMETTPTDI		HGLMTLGPSGSGKTTVITILMKAQTEC		ERKKTIIVDVLDVPGPVGTPFLAHNLT
	>gi|105990532|ref|NP_000375.2|		>sp|Q8WXH0|SYNE2_HUMAN		>sp|Q14204|DYHC1_HUMAN		>sp|Q03164|KMT2A_HUMAN
	YFEKLVGFIDDAVKKLNELSFKTFIED		VVYDVCDDQEIQKRLAEQQDLQRDIEQ		SGVNRWIREIQKVTKLDRDPASGTALQ		FPWFSVKKSRFWEPNKVSSNSGMLPNA
	>sp|Q8NF91|SYNE1_HUMAN		>sp|O60716|CTND1_HUMAN		>sp|Q96JB1|DYH8_HUMAN		>sp|Q96LX7|CCD17_HUMAN
	QSVLQISSQDVESKRSDKTDFAEQLGA		GRWTYGRYIRSALRQEKALSAIADLLT		ARKYIADSLEEKYTEPVILNLEKTWEE		LLATHTQRFCIGHPTQEMTFGAQASVA
	>sp|Q8NF91|SYNE1_HUMAN		>sp|Q13813|SPTN1_HUMAN		>gi|4557325|ref|NP_000032.1|		>sp|Q96JB1|DYH8_HUMAN
	NALKDCQDLEDLIKAKEKEVEKIEQNG		NGKVSDLEKAAAQRKAKLDENSAFLQF		XXXMKVLWAALLVTFLAGCQAKVEQAV		PVGEKFRARSLKFPGLISGCTMDWFSR
	>sp|Q8TD57|DYH3_HUMAN		>sp|Q8WZ42|TITIN_HUMAN		>sp|Q9P2R6|RERE_HUMAN		>sp|Q8WZ42|TITIN_HUMAN
	VLSPSADPMAGLLKFADDLGMGGTRTQ		IKTKLTSGEAPGIRKEMKDVTTKLGEA		TGELITFYYYWKKTPEAASSRAHRRHR		ELLLPVLIKEQLEPPEIDMKNFPSHTV
	>sp|Q9ULV3|CIZ1_HUMAN		>sp|Q14980|NUMA1_HUMAN		>sp|P33176|KINH_HUMAN		>sp|O95447|LCA5L_HUMAN
	EPTEKEPPGQLQVKAQPQARMTVPKQT		EEVQSLREEAEKQRVASENLRQELTSQ		EGSTYVPYRDSKMTRILQDSLGGNCRT		EEMELEHSDSGYEPSFGKSSRIKVKDT
	>sp|Q09666|AHNK_HUMAN		>sp|Q8NF91|SYNE1_HUMAN		>sp|Q8TEX9|IPO4_HUMAN		>sp|Q96LX7|CCD17_HUMAN
	GPNVKGEYDVTMPKVESEIKVPDVELK		QSVYDSVLQKCSHRLQELEKNLVSRKH		EDTCAAVGEISVNTSVAFLPYMESVFE		ELQVWQGLAWARAPQPKAWVSLGLFDQ
	>sp|Q8WZ42|TITIN_HUMAN		>sp|Q6V0I7|FAT4_HUMAN		>sp|P46821|MAP1B_HUMAN		>sp|Q02539|H11_HUMAN
	GVGDPVFTEPAIAKNPYDPPGRCDPPV		DFVGCIMEFAVNGRPLEPSQALAAQGI		SKFYLLVVVGEIVTEEHLRRAIGNIEL		FKLNKKASSVETKPGASKVATKTKATG
	>sp|P30414|NKTR_HUMAN		>sp|Q6P4R8|NFRKB_HUMAN		>sp|Q6V0I7|FAT4_HUMAN		>sp|P78527|PRKDC_HUMAN
	RSSSKSGHRKRASKSPRKTASQLSENK		ETSLNKAREHSLLRSDRPAYVTILSLV		NGNTNQEFRIDSVTGAITVAKPLDREK		TVVHQGLIRICSKPVVLPKGPESESED
	>sp|Q8N431|RGF1C_HUMAN		>sp|Q9Y6A4|CP080_HUMAN		>sp|Q8WXE9|STON2_HUMAN		>sp|P46821|MAP1B_HUMAN
	PRDFQEESTIGHLKDVVGRIAPCDEAY		RRRFRASNYQSTTRVKPFICTMPMRLD		LKAKVNRGASFGSTSVSGSEPVMRVTL		KPKKEVAKKEDKTPIKKEEKPKKEEVK
	>sp|Q9BXT5|TEX15_HUMAN		>sp|Q9BTC0|DIDO1_HUMAN		>sp|Q92954|PRG4_HUMAN		>sp|Q4KWH8|PLCH1_HUMAN
	ISEILDQAEFADLKKLQDLTLRCTDHL		PSSSCTAVASAASRPDSTHMVEARQDV		ETKETTTTNKQTSTDGKEKTTSAKETQ		KDGRRKGKASIKDPHFLNFNKKLSSSS
	>sp|Q8TCU4|ALMS1_HUMAN		>sp|Q9Y485|DMXL1_HUMAN		>sp|Q8WZ42|TITIN_HUMAN		>sp|Q9P2D3|HTR5B_HUMAN
	EHMCLPLPYQNMDKTKTDYTRIKSLSI		EKRQWLLKYQSLLRMFLSYCILHGSHG		EAPTEFVEHLEDQTVTEFDDAVFSCQL		TPIECAMTMMSHIPSVMKAHGAHLKAS
	>sp|Q8IX03|KIBRA_HUMAN		>sp|Q9NXG0|CNTLN_HUMAN		>sp|Q4G0J3|LARP7_HUMAN		>sp|Q96JB1|DYH8_HUMAN
	QEALSAQKEIYQVKQQRLELAQQEYQQ		TSLAEENSQVTFPRIQVTSLSPSRSMD		RSRPTSEGSDIESTEPQKQCSKKKKKR		QRHWDRISELTGTPFDVESDSFCLRNI
	>sp|Q9BX26|SYCP2_HUMAN		>sp|Q92616|GCN1L_HUMAN		>sp|O15417|TNC18_HUMAN		>sp|Q9P2D3|HTR5B_HUMAN
	IDDALRKNDFKPLKTLLQIDICEDVKI		IAPVLLDALTDPSRKTQKCLQTLLDTK		TPAPQPQAPPPQPTQPLQPKAQAGAKS		WLAALKDYALLTLPAEFSSQLPPDGGA
	>sp|Q09666|AHNK_HUMAN		>sp|Q8IVV2|LOXH1_HUMAN		>sp|Q9Y4C1|KDM3A_HUMAN		>sp|Q8TF50|ZN526_HUMAN
	LKGEGPEFDVNLSKANVDISAPKVDTN		GEKGKTEVLFLSSRSKVFERASKDTFQ		CKAGLLSKSSQIGTGDLKILTEPKGSC		SGAPPTGATAPPAPAEPTPPPPPPAPP
	>sp|Q9H9T3|ELP3_HUMAN		>sp|Q9Y2K3|MYH15_HUMAN		>sp|Q8WXH0|SYNE2_HUMAN		>sp|Q4KWH8|PLCH1_HUMAN
	GYRLQGPYMVKMLKXXXXXXXXXXXXX		ELKKKQDTIAHLERTRENMEQTITDLQ		AFTCWINSQLARHTSPSVISDLFTDIK		VHITINEIYGKWSPLILNPSYTILHFL
	>gi|4502261|ref|NP_000479.1|		>sp|Q8NF91|SYNE1_HUMAN		>sp|Q9Y485|DMXL1_HUMAN		>sp|Q8WZ42|TITIN_HUMAN
	FAKLNCRLYRKANKSSKLVSANRLFGD		ELEQELAEQKSLLRSVASRGEEILIQH		DIGESRDRSQGGETLDECGLKFLLAVR		SAVRIEEGKSLRFPLALEEKQVLLKEE
	>sp|Q9NR48|ASH1L_HUMAN		>sp|Q8IYB3|SRRM1_HUMAN		>sp|Q9Y2E4|DIP2C_HUMAN		>sp|Q8WZ42|TITIN_HUMAN
	KSPSAISTGTLVSKREVELEKNTKEEE		AGFFRGTSAEQDNRFSNKQKKLLKQLK		VATGTSYYGLSGMTKNTFEVFPMTSSG		FRVSSENRFGVSKPLESAPIIAEHPFV
	>gi|112910|sp|P02765.1|FETUA_HUMAN		>sp|O95447|LCA5L_HUMAN		>sp|Q6UB98|ANR12_HUMAN		>sp|Q7Z7G8|VP13B_HUMAN
	LAPLNDTRVVHAAKAALAAFNAQNNGS		LPASGGPANAGNMRYSHSTGKHLSNRE		VKVELEENAEDDKTENQIPQRMTRNKA		YQIFYKPQLSVCNPHSGKEYFRVPDSA
	>sp|Q8NF91|SYNE1_HUMAN		>sp|Q9GZM5|YIPF3_HUMAN		>sp|Q8IYE0|CC146_HUMAN		>sp|Q6UB99|ANR11_HUMAN
	VKQYAQADEMDRMKKEYTDCVVTLSAF		GLSTLRMVAVLVSRTVGPTQRLLLCGT		XXXXXXXXMEDSSTDTEKEEEEEKDEK		GGNPQQSNRKGETPLKVANSPTMVNLL
	>sp|Q9C093|SPEF2_HUMAN		>sp|Q8WXH0|SYNE2_HUMAN		>gi|4502261|ref|NP_000479.1|		>sp|Q8WZ42|TITIN_HUMAN
	KRLLQDYYWGMESKIPVEDNKRFTRIP		GCLYQLNHHMEVLRELCEELPSQKSQQ		ITDVIPSEAINELTVLVLVNTIYFKGL		TAVEKRYGIWKLIPNGQYEFRVRAVNK
	>sp|P46013|KI67_HUMAN		>sp|Q8WZ42|TITIN_HUMAN		>sp|P46821|MAP1B_HUMAN		>sp|Q9BYB0|SHAN3_HUMAN
	LANGAADSFTSAPKQTPDSGKPLKISR		ADFSTNLVNKDSTRRDSGAYTLTATNP		VAPPRDMSLYASLTSEKVQSLEGEKLS		QEPSRLGGAEEERPGTPELAPAPMQSA
	>sp|Q8WZ42|TITIN_HUMAN		>sp|Q96RL7|VP13A_HUMAN		>sp|Q8IZT6|ASPM_HUMAN		>sp|O94953|KDM4B_HUMAN
	TVPVKWFHKSVEIKPSDKHRLVSERKV		NLELSKAMVFMDVRMPKFKIYGKLPLI		AAVTIQKAFCRMVTRKLETQKCAALRI		EESPLPAPLNVVPPEVPSEELEAKPRP
	>sp|Q7Z7G8|VP13B_HUMAN		>sp|Q92616|GCN1L_HUMAN		>sp|Q99996|AKAP9_HUMAN		>sp|Q9UBB4|ATX10_HUMAN
	RSLGLSETQIIPGKGQEKPLQNIEPDL		LKALGTLVSHVTLRLLKPECVLDKSWC		QNGNENQGEVEEQTFKEKELDRKPEDV		LFLKSPELVQAMFPKLNNQERVTLLDL
	>sp|P20929|NEBU_HUMAN		>gi|119370332|sp|P01024.2|CO3_HUMAN		>sp|Q14204|DYHC1_HUMAN		>sp|Q8TD57|DYH3_HUMAN
	SSQVKYRENFDKEKGKTPKYNPKDSQL		DETEQWEKFGLEKRQGALELIKKGYTQ		ENLNSVLDDNKLLTLPNGERLSLPPNV		KTFIFEGTELSLNPTCAVFITMNPGYA
	>sp|Q9P2P6|STAR9_HUMAN		>sp|Q8WZ42|TITIN_HUMAN		>sp|Q8WZ42|TITIN_HUMAN		>sp|P15918|RAG1_HUMAN
	VALEAPTQQCVQCKESVGSGLTEVCRA		KSTGLREGCEYEYRVYAENAAGLSLPS		FKRRTEEGYYEAITAVELKSRKKDESY		HSSQNVKVFEEAKPNSELCCKPLCLML
	>sp|Q9P0K7|RAI14_HUMAN		>sp|Q8WZ42|TITIN_HUMAN		>sp|Q8NF91|SYNE1_HUMAN		>sp|Q92954|PRG4_HUMAN
	ENGDAEKVASLLGKKGASATKHDSEGK		LDDECEYACGVEDRKSRARLFVEEIPV		MRMKWESLHQEFSTKQKLLQNVLEQEQ		RGLPNVVTSAISLPNIRKPDGYDYYAF
	>gi|248648|gb|AAB22049.1|		>gi|105990535|ref|NP_000121.2|		>sp|Q8NF91|SYNE1_HUMAN		>sp|Q9P2P6|STAR9_HUMAN
	FVKHSTIFENLANKADRDQYELLCLDN		PIEDPLQPDVTGIRLLSLGAGEFKSQE		LCVKLPVRDPVRDTPGTCHVTLKELRA		RALEEQCDEDHQTPRDGETSHRAQIQQ
	>sp|Q9NXG0|CNTLN_HUMAN		>sp|Q92616|GCN1L_HUMAN		>sp|Q8WZ42|TITIN_HUMAN		>sp|Q6V0I7|FAT4_HUMAN
	RQSVTNLQDQLLQKEQENAKLKEKLQE		NQLALIEELHKEIRLIGNESKGEHVPG		TNPFGTKVEHVKVTVLDVPGPPGPVEI		KMCESSVNYCECNPCFNGGSCQSGVDS
	>sp|Q8WZ42|TITIN_HUMAN		>sp|Q9C093|SPEF2_HUMAN		>sp|Q99996|AKAP9_HUMAN		>sp|Q8TCU4|ALMS1_HUMAN
	DAGIQRCSALLSVKEPATITEEAVSID		EVKSSDSFLKLTTRAQLGAKSEQLLKK		KLGLAIKESDAMSTQDQHVLFGKFAQI		LGEKPSAFYQQTLPNSHLTEEALKVSI
	>sp|O15417|TNC18_HUMAN		>sp|Q14008|CKAP5_HUMAN		>sp|Q9BXT5|TEX15_HUMAN		>sp|Q9P2R6|RERE_HUMAN
	SSGSETEGEEEGDKNGDGGCGTGGRNC		SYVERGLRVIEMEREGKGRISTSTGIS		NIETAHDSSNCSITREHICVHRKNENE		YRPGDCVYIESRRPNTPYFICSIQDFK
	>sp|Q99996|AKAP9_HUMAN		>sp|Q8IVV2|LOXH1_HUMAN		>sp|Q8WZ42|TITIN_HUMAN		>sp|P09884|DPOLA_HUMAN
	KEKAKLGRSEERDKEELEDLKFSLESQ		NSPIFIQIYGQKGRTDEILLNPNNKWF		IADFSTNLVNKDSTRRDSGAYTLTATN		TIDTQYYLAQQIHPVVARICEPIDGID
	>sp|Q92616|GCN1L_HUMAN		>sp|Q92736|RYR2_HUMAN		>sp|Q8WZ42|TITIN_HUMAN		>sp|Q9ULV3|CIZ1_HUMAN
	EIIPILEEGLRSQKSDERQGVCIGLSE		KHNIYSIYNTKSSRERAALSLPTNVED		KWATCATVKVTEATITGLIQGEEYSFR		SSQTMPVEDKSDPPEGSEEAAEPRMDT
	>sp|Q8WZ42|TITIN_HUMAN		>sp|Q9UHL9|GT2D1_HUMAN		>sp|Q709C8|VP13C_HUMAN		>sp|P46100|ATRX_HUMAN
	TEPPKFVKKLEASKIVKAGDSSRLECK		RPLRKQVELLFNTRYAKAIGISEPVKV		SSFFTLTIVPHGYTEVANIPVARPGRR		XXXXXXXXXMTAEPMSESKLNTLVQKL
	>sp|Q8WXH0|SYNE2_HUMAN		>sp|P51116|FXR2_HUMAN		>sp|Q2NKQ1|SGSM1_HUMAN		>sp|Q9Y2K3|MYH15_HUMAN
	AQETEAERYLENYKCYRKMEEDIYTNL		LHATRTYGGSYGGRGRGRRTGGPAYGP		LEYTKMKTADHFWTDPSADELVQRHRI		FDNHFGKSVHLQKPKPDKKKFEAHFEL
	>sp|Q92736|RYR2_HUMAN		>sp|Q8WZ42|TITIN_HUMAN		>sp|Q8TCU4|ALMS1_HUMAN		>sp|O95153|RIMB1_HUMAN
	GEDGEKEEKAKEDKGKQKLRQLHTHRY		EVTGLMEDTQYQFRVYAVNKIGYSDPS		GPLGSSALGEKPITFYRQALLDSPLNK		EVEELEADSVSLLPAAPEGSRGGARIQ
	>sp|Q8ND82|Z280C_HUMAN		>sp|P33176|KINH_HUMAN		>sp|Q92947|GCDH_HUMAN		>sp|Q709C8|VP13C_HUMAN
	XXXXXXXXXMDDDKPFQPKNISKMAEL		GGAFVQNSQPVAVRGGGGKQVXXXXXX		ETRAHYNSSNKSYTLNGTKTWITNSPM		LCVRVVGCEGSSKPFFYNRQDNGTLLS
	>gi|119370332|sp|P01024.2|CO3_HUMAN		>sp|Q8IYB3|SRRM1_HUMAN		>sp|Q9Y485|DMXL1_HUMAN		>sp|P78527|PRKDC_HUMAN
	CEEQVNSLPGSITKAGDFLEANYMNLQ		PPPRRRTPSPPPRRRSPSPRRYSPPIQ		HDVQELDVSGILATQVYTWVDDDIEVE		PATGRFRRREQRDPTVHDDVLELEMDE
	>sp|Q8WZ42|TITIN_HUMAN		>sp|Q92736|RYR2_HUMAN		>sp|Q9C091|GRB1L_HUMAN		>sp|P21817|RYR1_HUMAN
	RFRVLAENLAGPGKPSKSTEPILIKDP		EAHQYILEFDGGSRGKGEHFPYEQEIK		AMIPTQNLDLDNETFHIYQPQLTVARK		AHCGIQLDGEEEEPEEETTLGSRLMSL
	>sp|Q7Z2Y8|GVIN1_HUMAN		>sp|Q96QT4|TRPM7_HUMAN		>sp|O95359|TACC2_HUMAN		>sp|Q6UB99|ANR11_HUMAN
	VWDIILSSHRSNFKDPLQVANFLKDSY		IGLVIEYLMGGTYRCTYTRKRFRLIYN		PGNSQNIKRKQQDTPGSPDHRDASSIG		LFGMGLSGIRAGYPLSERQQVALLMQM
	>sp|P78527|PRKDC_HUMAN		>sp|Q8TD26|CHD6_HUMAN		>sp|Q587J7|TDR12_HUMAN		>sp|Q8IWI9|MGAP_HUMAN
	CCDAIDHLCRIIEKKHVSLNKAKKRRL		EEENLAMAVGMGERPEVLHLTEPTTNI		KRICPDRHRINPETDLPRKLSSQALPS		HVASLQMKRESQNPDQKDETNSIKREQ
	>sp|Q96QT4|TRPM7_HUMAN		>sp|Q92688|AN32B_HUMAN		>sp|Q9UJV9|DDX41_HUMAN		>sp|Q8WZ42|TITIN_HUMAN
	IQIKEVGDRVNYIKRSLQSLDSQIGHL		EDEEEEEGGKGEKRKRETDDEGEDDXX		AVAIHGGKDQEERTKAIEAFREGKKDV		FRVKSVNKVGASDPSDSSDPQIAKERE
	>sp|Q8WZ42|TITIN_HUMAN		>sp|Q92736|RYR2_HUMAN		>sp|O60706|ABCC9_HUMAN		>sp|Q8WZ42|TITIN_HUMAN
	NVVIQDDEVPPTIKLRLSVRGDTIKVK		VNTNRDITMWLSKRLPQFLQVPSNHEH		IQTKDVELYEHWKTLMNRQDQELEKDM		AGTERWMKVVTLKPTVLEHTVTSLNEG
	>sp|Q13562|NDF1_HUMAN		>sp|Q96QT4|TRPM7_HUMAN		>sp|P78527|PRKDC_HUMAN		>sp|Q8WZ42|TITIN_HUMAN
	RMHGLNAALDNLRKVVPCYSKTQKLSK		QVKAISNIVWKYQRYHFIMAYHEKPVL		DEVDNKVKGAAGRTDLLRLRRRFMRDQ		SEISEPITPKSDVPIQAPHFKEELRNL
	>sp|Q8NF91|SYNE1_HUMAN		>sp|Q6ZRI0|OTOG_HUMAN		>sp|O43868|S28A2_HUMAN		>sp|Q03164|KMT2A_HUMAN
	SRPNRLLSGVPLYKGDVPTQDKSAVTS		TPPQPSLTASPSSRPVASPGAISRSPT		LSWLGELVDIQGLTFQVICSYLLRPMV		GKENGTENLKIDRPEDAGEKEHVTKSS
	>sp|Q9C0D2|K1731_HUMAN		>sp|Q9BXM7|PINK1_HUMAN		>sp|Q6YHK3|CD109_HUMAN		>sp|Q96BU1|S1PBP_HUMAN
	GPSCHLIIPTFQDKSLSFPQHSLAQQE		XXXXXXXXXXMAVRQALGRGLQLGRAL		ALEITIFNYLKDATEVKVIIEKSDKFD		TSVFSRISDHSETPNMELSCRNGGSHK
	>sp|Q6UB98|ANR12_HUMAN		>sp|Q5SYE7|NHSL1_HUMAN		>sp|Q8WZ42|TITIN_HUMAN		>sp|Q6V0I7|FAT4_HUMAN
	SAIEESIGLHLVEKEIDIEKQEKHIKE		NRENGSQAMPYNCRNNLAFPAHPQDVD		ETLQIFDVSRDGMTLTWYPPEDDGGSQ		ASLTVDSCSENQEPGYCTVSNVAVSDD
	>sp|P54577|SYYC_HUMAN		>sp|Q7Z494|NPHP3_HUMAN		>sp|Q6ZMK1|CYHR1_HUMAN		>sp|Q8IZT6|ASPM_HUMAN
	KLKFIKGTDYQLSKEYTLDVYRLSSVV		NALYVTLFGKMIARAGRAGNLDKILHQ		NDSERNPNLSCKRTLSFQLLLKSKVTA		MKSNYYSFIKQNNPKFSAVQDISSHSH
	>sp|P46013|KI67_HUMAN		>sp|O94856|NFASC_HUMAN		>sp|Q9HD20|AT131_HUMAN		>sp|Q8WZ42|TITIN_HUMAN
	ENLTGSKRRPQTPKEEAQALEDLTGFK		LLVLILLIVCFIKRSRGGKYPVREKKD		DLCYIAAVKGAPETLHSMFSQCPPDYH		KLTWFSPEDDGGSPITNYVIEKRESDR
	>sp|P78527|PRKDC_HUMAN		>sp|Q9NXG0|CNTLN_HUMAN		>sp|Q9P275|UBP36_HUMAN		>sp|Q9P0L2|MARK1_HUMAN
	PESETDNDSQEIFKLAKDVLIQGLIDE		NDELRDAHEKRKERLQMLQTNYRAVKE		GHSKTPPSGADSKTVKLKSPVLSNTTT		LGVILYTLVSGSLPFDGQNLKELRERV
	>sp|Q8WXH0|SYNE2_HUMAN		>sp|Q96LX7|CCD17_HUMAN		>sp|Q5VWQ8|DAB2P_HUMAN		>sp|O95153|RIMB1_HUMAN
	KNPSFSEEPWLEIKHLHESLLQQLQDS		LRLLGDASLQPKGRRDPPLLPPPVAPP		KLGPLPRILRDVHTALSTPGSGQLPGT		ARIQVFLARYSYNPFEGPNENPEAELP
	>sp|Q9BX26|SYCP2_HUMAN		>sp|Q8IZT6|ASPM_HUMAN		>sp|Q9P2R6|RERE_HUMAN		>sp|O15417|TNC18_HUMAN
	YILSKDVNTATCDKNPSASKNVQSHRK		ANRAAKLQRQHYLRQRHSAVILQAAFR		QMLQAQPPALQAPTGVTPAPSSAPPGT		AIIDVRPASTRFLPQGTRIAAYWSQQY
	>sp|Q96QU8|XPO6_HUMAN		>sp|Q5H9U9|DDX6L_HUMAN		>sp|Q8IWI9|MGAP_HUMAN		>sp|Q13535|ATR_HUMAN
	RFNDALTVVERLVKVTLYGSQIKLYNI		FTRHGKELKALAQRGIGYHHSSMYFKE		LLSNKKAIDGGKNTSGLPAEPESVSSP		DAVQDFLHEIYFLPDHPELKKIKAVLQ
	>sp|Q92954|PRG4_HUMAN		>sp|P51451|BLK_HUMAN		>sp|O60706|ABCC9_HUMAN		>sp|Q96K76|UBP47_HUMAN
	QVTSTTTQDTTPFKITTLKTTTLAPKV		PQNPWAQDEWEIPRQSLRLVRKLGSGQ		GSIRFNLDPECKCTDDRLWEALEIAQL		TMHRIKLNDRMTFPEELDMSTFIDVED
	>sp|P09884|DPOLA_HUMAN		>sp|Q96P71|NECA3_HUMAN		>sp|Q8TCU4|ALMS1_HUMAN		>sp|Q14204|DYHC1_HUMAN
	VSPPPLVVMAFSMKTMQNAKNHQNEII		VYRPVLAALESLNRAVLAAMDATKLEY		LTSTSYSHREKPGTFYQQELPESNLTE		VNLLRAGRIFVFEPPPGVKANMLRTFS
	>sp|Q7Z7G8|VP13B_HUMAN		>sp|Q9H0W5|CCDC8_HUMAN		>sp|Q96JB1|DYH8_HUMAN		>sp|Q8NEY1|NAV1_HUMAN
	LTYTKAVTKNVRHKLTSRNERRSFHKL		FRERLTQFLEEEGRTLEDVARIMEKST		IVCSSEIKRQVVETMGLFHDMVSESCE		PSAQQDQSKLYHLPPPTVGPHSIASPP
	>gi|105990535|ref|NP_000121.2|		>sp|Q9BX26|SYCP2_HUMAN		>sp|Q9P2R6|RERE_HUMAN		>sp|Q8TD57|DYH3_HUMAN
	KIKKITAIITQGCKSLSSEMYVKSYTI		NKRYKTKDDIKSTRKLKESLINSGFSN		PPHPSPHPPLQPLTGSAGQPSAPSHAQ		DSFLEIIKNSNGIPKLKYIPLKFSFTA
	>sp|Q9BXT5|TEX15_HUMAN		>sp|Q8IZT6|ASPM_HUMAN		>sp|Q13535|ATR_HUMAN		>sp|Q96K76|UBP47_HUMAN
	DKKDCAAFAICDQKSVHGTFSPDHGTL		QNYYRLYVRVKTERKNFLAVQKSVRTI		AYTRAVMHFESFITEKKQNIQEHLGFL		PARNAKFLEVDEYPEHIKNLVQKEREL
	>sp|Q6P4R8|NFRKB_HUMAN		>sp|Q8WZ42|TITIN_HUMAN		>sp|Q9P2R6|RERE_HUMAN		>sp|Q9P2P6|STAR9_HUMAN
	PVSTTVVSTSQAGKLPTRITVPLSVIS		WLEKREVNSTHWSRVNKSLLNALKANV		PAPLAMPHIKPPPTTPIPQLPAPQAHK		LSQSVPQETAEGIPPGSQDSSPEHQEP
	>sp|Q76L83|ASXL2_HUMAN		>gi|105990532|ref|NP_000375.2|		>sp|Q8IVV2|LOXH1_HUMAN		>sp|Q14204|DYHC1_HUMAN
	SKCYCRLKAMIMCKGCGAFCHDDCIGP		ASWIQNVDTKYQIRIQIQEKLQQLKRH		RFIPKRELAWHVKTITITEMEYGNVYF		XXXXXXXXXXMSEPGGGGGEDGSAGLE
	>sp|Q8WXH0|SYNE2_HUMAN		>sp|Q9Y485|DMXL1_HUMAN		>sp|Q8WZ42|TITIN_HUMAN		>sp|Q9Y2E4|DIP2C_HUMAN
	ERMEKQILSLNQRKEDLLVDLKATVLN		SSLIATAGLSTDNRNVCLWDTLVAPAN		FKPGPPGNPRVLDTSRSSISIAWNKPI		SIHQVGVYCLALVPANTLPKTPLGGIH
	>sp|Q5H9U9|DDX6L_HUMAN		>sp|O94989|ARHGF_HUMAN		>sp|O94856|NFASC_HUMAN		>sp|Q6YHK3|CD109_HUMAN
	ESDVGVVVYVAPAKSLVGQVAATVENR		EEVPRVPRRASPLRTSRSRPHPPSIGH		LRVYSRDNEGISSTVITFMTSTAYTNN		LSAFVLRCFLEADPYIDIDQNVLHRTY
	>sp|P32249|GP183_HUMAN		>sp|Q9HCE1|MOV10_HUMAN		>gi|4557325|ref|NP_000032.1|		>sp|Q8WZ42|TITIN_HUMAN
	LKRQVSVSISSAVKSAPEENSREMTET		XXXXXXMPSKFSCRQLREAGQCFESFL		LAGCQAKVEQAVETEPEPELRQQTEWQ		GSVSGTASLEVEVPAKIHLPKTLEGMG
	>sp|Q96QU8|XPO6_HUMAN		>sp|P78527|PRKDC_HUMAN		>sp|Q9C0D2|K1731_HUMAN		>sp|Q8WZ42|TITIN_HUMAN
	LAHHKTLPYFIRNKLCKVIVDIGRQDW		FTENMAGENQLLERRRLYHCAAYNCAI		KLLNKIRSQKSLWTIKSMSEDESEMIT		KKIVPEKKVPAPVPKKEKVPPPKVPEE
	>sp|Q9HBM1|SPC25_HUMAN		>sp|Q9BXT5|TEX15_HUMAN		>sp|O94929|ABLM3_HUMAN		>sp|Q96QU8|XPO6_HUMAN
	XXXMVEDELALFDKSINEFWNKFKSTD		TEPSNVTTIDDGSRCFFTKSKTDYNDT		QAARAEKKLKHRRTSETSISPPGSSIG		VVQEPGQVFKPFLPSIIALCMEQVYPI
	>sp|Q16647|PTGIS_HUMAN		>sp|P41252|SYIC_HUMAN		>sp|Q6ZRI0|OTOG_HUMAN		>sp|Q96MV1|TMM56_HUMAN
	SEKKDFYKDGKRLKNYNMPWGAGHNHC		QGLLYEAAKVFGLRSRKLKLFLNETQT		TLPAQTLSPVLPFTPAAMTQAHPPTHI		PHYGFMYSVYGTEPYIRLGVLIQLSWV
	>sp|Q8WZ42|TITIN_HUMAN		>sp|Q8NF91|SYNE1_HUMAN		>sp|Q96QT4|TRPM7_HUMAN		>sp|Q8WZ42|TITIN_HUMAN
	EMKEVTLDDISQIKAQVKELSSTAQLK		EERTDKERLKEPTRQALQQRLRVFNQL		EVVNTWSSIYKEDTVLHLCLREIQQQR		RMSPARMSPARMSPARMSPGRRLEETD
	>sp|Q14204|DYHC1_HUMAN		>sp|Q96LX7|CCD17_HUMAN		>sp|Q8NF91|SYNE1_HUMAN		>sp|Q9BTC0|DIDO1_HUMAN
	KLNTQEIFDDWARKVQQRNLGVSGRIF		DPGAGLVIFYDFLRGLEASWIWVQLRT		QRLQDEQEIVQKRTFTKWINSHLAKRK		VGQAPMPVPEEKEPASSPWASGEKPPA
	>sp|P46821|MAP1B_HUMAN		>sp|Q6P444|MTFR2_HUMAN		>sp|Q6ZRI0|OTOG_HUMAN		>sp|Q9P275|UBP36_HUMAN
	TTTPEVKAARGEEKDKETKNAANASAS		ILYVANDEEASYLRFRNSIWKNEEEKV		SLPVRTTPPQPSLTASPSSRPVASPGA		SPSEKRKKTFVGEPQRLGSETRLPQHI
	>sp|Q6IQ23|PKHA7_HUMAN		>sp|Q8WZ42|TITIN_HUMAN		>sp|Q8WZ42|TITIN_HUMAN		>sp|Q5H9U9|DDX6L_HUMAN
	LKPVKIAESDTDVKLSIFCEQDRVLQD		FLTWDPPKNDGGSRIKGYIVERCPRGS		IILFTKLEDEGEYTCMASNDYGKTICS		DSLSSSKDMVKMFPLLVEKLRQMDKLP
	>sp|Q9Y2K7|KDM2A_HUMAN		>sp|Q9P0K7|RAI14_HUMAN		>sp|Q8WZ42|TITIN_HUMAN		>sp|Q9BTC0|DIDO1_HUMAN
	KIYNIEDRTRVPNKFRYPFYYEMCWYV		VSITEHLQVITTLRTAAKEMEEKISNL		DQGEYSFVIDGKKTTCKLKMKPRPIAI		SPAPGRLGAMSAAPSQPNSQIRQNIRR
	>sp|Q8WZ42|TITIN_HUMAN		>sp|Q8IZT6|ASPM_HUMAN		>sp|P33176|KINH_HUMAN		>sp|Q96JB1|DYH8_HUMAN
	VEPANAGKYTCQIKNDAGMQECFATLS		FSRDFLSGEGDLSRHLGLLGLPVNHVQ		ALGNVISALAEGSTYVPYRDSKMTRIL		NEFLGCTDRLVITPLTDRCYITLAQAL
	>sp|Q8TD26|CHD6_HUMAN		>sp|Q8NF91|SYNE1_HUMAN		>sp|Q9BXT5|TEX15_HUMAN		>sp|Q9P2P6|STAR9_HUMAN
	GATSPFPVSASTPKIGAISSLQGALGM		LLEEKLNDQLEEQRQEQALQRYRCEAD		NVTTIDDGSRCFFTKSKTDYNDTKNKK		KDPATVSLRQNETPQPAAQRSGHLYTG
	>sp|Q14204|DYHC1_HUMAN		>sp|P78527|PRKDC_HUMAN		>sp|P21817|RYR1_HUMAN		>sp|Q9Y4C1|KDM3A_HUMAN
	NEVLKAERPDVDEKRSDLLKLQGEFQL		TLQTRTQEGSLSARWPVAGQIRATQQQ		KAFSMTAAETARRTREFRSPPQEQINM		DQQRVFLSKDLLKPIQDVNSLRLSLTD
	>sp|Q03164|KMT2A_HUMAN		>sp|Q8WXH0|SYNE2_HUMAN		>sp|Q9C091|GRB1L_HUMAN		>sp|Q6ZRI0|OTOG_HUMAN
	TTRKSSQIPKRNGKENGTENLKIDRPE		EELMKLRQILRLLRLRCTENDGICLLK		GLSEYSKSLQWGITSPLLRCDETFEKM		PPQPSLTASPSSRPVASPGAISRSPTS
	>sp|Q8WZ42|TITIN_HUMAN		>sp|P78527|PRKDC_HUMAN		>sp|Q9P275|UBP36_HUMAN		>sp|Q8TCU4|ALMS1_HUMAN
	VVKEDLQKPVLDLKLSGVLTVKAGDTI		ILDGIVDPVDSTLRDFCGRCIREFLKW		SSSRLQPPFSPHPTLLSSTPKPPGTSE		EVMDTTKSQVRDYPKHNGQISDPQRDQ
	>sp|Q14980|NUMA1_HUMAN		>sp|Q8TD57|DYH3_HUMAN		>sp|Q8IUI8|CRLF3_HUMAN		>sp|Q6P4R8|NFRKB_HUMAN
	VSERLDFVCSFLQKNRKHPSSPECLVS		QDIYVCPVYKTSARRGTLSTTGHSTNY		TSGSTVTFDIEAVTLGTTSNNEGGHFK		TNFRIQGKDVLRLPPSSITTDAKGQTV
	>sp|P42331|RHG25_HUMAN		>sp|Q9UBZ9|REV1_HUMAN		>sp|P46100|ATRX_HUMAN		>sp|Q969S9|RRF2M_HUMAN
	EEVKEFVKSMKEPKTEAXXXXXXXXXX		KRNKKKKTIGSPKRIQSPLNNKLLNSP		QSRKKWAEEFNDETNVRGRLFIISTKA		RIKREYGLETYLGPLQVAYRETILNSV
	>sp|Q9NS87|KIF15_HUMAN		>sp|P46100|ATRX_HUMAN		>sp|O60353|FZD6_HUMAN		>sp|Q9UGP8|SEC63_HUMAN
	SDLNNLMELLEAEKERNNKLSLQFEED		EKVVEATNSVTAVRIQPLEDIISAVWK		EQKAVWFHAVAWGTPGFLTVMLLAMNK		KVSKTDREYQEYNPYEVLNLDPGATVA
	>sp|Q8WZ42|TITIN_HUMAN		>sp|Q8TEA1|NSUN6_HUMAN		>sp|O94915|FRYL_HUMAN		>gi|119370332|sp|P01024.2|CO3_HUMAN
	AGETFVLEADIRGKPIPDVVWSKDGKE		DLQDVLLIPVIGPRKNIKKQQCEAIVG		YVKKVIVYLGRDKTMQLLEELVSELQL		NQELKVRVELLHNPAFCSLATTKRRHQ
	>sp|Q9UHL9|GT2D1_HUMAN		>sp|Q76L83|ASXL2_HUMAN		>sp|Q9Y2K3|MYH15_HUMAN		>sp|Q92616|GCN1L_HUMAN
	DLFNKKYGEALGIKYPVQVPYKRIKSN		VETPDSILVNTNLRALINKHTFSVLPG		VASLHKENLNKLMTNLKSTAPHFVRCI		ADALRPSVVSITGPLIRILGDRFSWNV
	>sp|Q8IWI9|MGAP_HUMAN		>sp|O95153|RIMB1_HUMAN		>sp|Q6V0I7|FAT4_HUMAN		>sp|Q13562|NDF1_HUMAN
	KLNSVDPTMSIDLKYLGVQLPLAPATS		PGDGEAWGTATVGRPRGPPKANSGPKP		LQDEGTPFQMDPETGLITVREPLDFEA		NPRTFLPEQNQDMPPHLPTASASFPVH
	>sp|Q13535|ATR_HUMAN		>sp|Q8WXH0|SYNE2_HUMAN		>sp|Q96K76|UBP47_HUMAN		>sp|Q8WZ42|TITIN_HUMAN
	TSVMLLDFIQHIMKSSPLMFVNVSGSH		IQILNNWLEAQEERLKTLQKPESVISV		EEQEKRQREIERNTCKIKLFCLHPTKQ		PAHFECRLTPIGDPTMVVEWLHDGKPL
	>sp|Q8TD57|DYH3_HUMAN		>sp|P51116|FXR2_HUMAN		>gi|158517847|sp|P08603.4|CFAH_HUMAN		>sp|Q8WZ42|TITIN_HUMAN
	IPTMETARQSFFLKTYLDHEIPMLFVG		CTFRIYGETPEACRQARSYLEFSEDSV		IGHRSITCIHGVWTQLPQCVAIDKLKK		ESTGPVTCRDEYAPPKAELDARLHGDL
	>sp|Q8WZ42|TITIN_HUMAN		>sp|Q9Y2K7|KDM2A_HUMAN		>sp|Q9Y2E4|DIP2C_HUMAN		>sp|Q9C093|SPEF2_HUMAN
	EHADVPGPIIVEEKLEAPDIDLDLELR		MKQSCVLRQCLAPRLPHSVTCSLCGEV		NPDTLAYLDFSVSTTGMLAGVKMSHAA		AGLWFTGDEDIKIPENPLEPLPFNRQE
	>sp|Q8NF91|SYNE1_HUMAN		>sp|Q6YHK3|CD109_HUMAN		>sp|Q8WZ42|TITIN_HUMAN		>sp|Q6V0I7|FAT4_HUMAN
	ENASSVIVTRTTIKDQEDLKWAFSKHE		SLPLNSADEIYELRVTGRTQDEILFSN		VPDAPGIPEPSNITGNSITLTWARPES		SINHATGEIRSVRPLDREKVSHYVLTI
	>sp|Q8WZ42|TITIN_HUMAN		>sp|Q9NR48|ASH1L_HUMAN		>sp|Q92736|RYR2_HUMAN		>sp|Q8N431|RGF1C_HUMAN
	MIATSETHTELVIKEADRGDSGTYDLV		MLKVFRNAEKYYGRKSPVGRDVCRLRK		PKTYTINGVSVEDTINLLASLGQIRSL		MVTPGSLSPPPTEPTDGEQAGQPLLDG
	>sp|Q8IZT6|ASPM_HUMAN		>sp|Q96DN5|TBC31_HUMAN		>sp|Q8WZ42|TITIN_HUMAN		>sp|Q6N022|TEN4_HUMAN
	HSAVILQAAFRGMKTRRHLKSMHSSAT		DLEMRQLELESQKRLYEKNLTENQEAL		QKELSATSSAQKITKSVKAPTVKPSET		NMGRVVKKELKVGPYANTTRYSYEYDA
	>sp|Q7Z7G8|VP13B_HUMAN		>sp|P46100|ATRX_HUMAN		>sp|P30414|NKTR_HUMAN		>sp|O95359|TACC2_HUMAN
	LLECRNVTMQSVVKPFSIFGQMAVSSD		EKKDISKSEAKLSRKQVDSEHMHQNVP		RGKHTNGSQFFITTKPAPHLDGVHVVF		KRDPEVGKDELSKPSSDAESRDHPSSH
	>sp|O94989|ARHGF_HUMAN		>sp|O95996|APC2_HUMAN		>sp|O15417|TNC18_HUMAN		>sp|Q76L83|ASXL2_HUMAN
	CSQELCSESSAPAKTEGRSLESRAAPK		SRCSSLSSLSSAGRPGPSEGGDLDDSD		TLEEGNPTDEVPSTPLALEPSSTPGSK		NMKEPLATLVDQSPESLKRKSSLTQEE
	>sp|Q9C091|GRB1L_HUMAN		>sp|Q01432|AMPD3_HUMAN		>sp|Q9NR48|ASH1L_HUMAN		>sp|Q8WZ42|TITIN_HUMAN
	XXXXMGNSYAGQLKSARFEEALHNSIE		VRLLAEKVFAKVLREEDSKDALSLFTV		IVGETASEADSSETSVSEKENGHEKDD		SKSATIKLKVLDKPGPPASVKINKMYS
	>sp|Q09666|AHNK_HUMAN		>sp|Q9BX26|SYCP2_HUMAN		>sp|Q9Y2K3|MYH15_HUMAN		>sp|Q6ZRI0|OTOG_HUMAN
	IPKFKKPKFGFGAKSPKADIKSPSLDV		QWFSMDFIAKAFKRIKDSEFETDCRIF		RGARRLERCIKELTYQAEEDKKNLSRM		PEAKCACTDSMGVPRALGETWNSSLSG
	>sp|Q8WZ42|TITIN_HUMAN		>sp|O94915|FRYL_HUMAN		>sp|Q8WZ42|TITIN_HUMAN		>sp|P78527|PRKDC_HUMAN
	QSRVKYLDATPVTKGVASAVVSDEKQD		NSHLNRQHHRLESRYSSSSGGSYEEEK		FKVDADIYGKPIPTIQWIKGDQELSNT		KEAREAANGDSDGPSYMSSLSYLADST
	>sp|Q7Z2Y8|GVIN1_HUMAN		>sp|P46013|KI67_HUMAN		>sp|Q8WZ42|TITIN_HUMAN		>sp|Q8IWI9|MGAP_HUMAN
	PYENFFEDSDSPTKSSSTEPSPHIHPV		GVKEELLAVGKFTRTSGETTHTHREPA		NWEEPEYDGGSPVTGYWLEMKDTTSKR		KAEPHVLGRVFIHPESPSTGHYWMHQP
	>sp|Q8NEY1|NAV1_HUMAN		>sp|Q9Y2K7|KDM2A_HUMAN		>sp|Q8WZ42|TITIN_HUMAN		>sp|Q7Z494|NPHP3_HUMAN
	STESIHGYSISHVKRVLDAEPPEMPPC		DFTVNDVKMCVGSRRMVDVMDVNTQKG		SDNIWISYSENIATLQFSRVEPANAGK		SSGDTFSLKTAHSPNVFLQQGQRXXXX
	>sp|Q8IWI9|MGAP_HUMAN		>sp|Q8NCX0|CC150_HUMAN		>sp|Q8TCU4|ALMS1_HUMAN		>sp|Q9Y2K3|MYH15_HUMAN
	TSYMHQRSPGGPTKLIEIISDCNWEED		LTKNRLQRPSGEDRWQEKDQDVKHDVM		LEKRSKHSKKVLNTGHPLVTSEHTRRR		SLSIKEDKIQQMNPPEFEMIEDMAMLT
	>sp|Q8NF91|SYNE1_HUMAN		>sp|Q96RL7|VP13A_HUMAN		>sp|Q8WZ42|TITIN_HUMAN		>sp|P42224|STAT1_HUMAN
	VSPRTRRQSNRATKEIQLHQMKKWHEE		QIDTVEGSKKVTIRSPVQIRNHFSVPL		QDDLEIVRPARRRTPSPDYDFYYRPRR		SKERERALLKDQQPGTFLLRFSESSRE
	>sp|P19113|DCHS_HUMAN		>sp|Q96QT4|TRPM7_HUMAN		>sp|Q8WXH0|SYNE2_HUMAN		>gi|4557325|ref|NP_000032.1|
	VSESTLIALLAARKNKILEMKTSEPDA		ILSNNNTSENTLKRVSSLAGFTDCHRT		NTFQCRINIEHALTFLRNRSIKLINIH		VEKVQAAVGTSAAPVPSDNHXXXXXXX
	>sp|P33176|KINH_HUMAN		>sp|P42224|STAT1_HUMAN		>sp|Q8WZ42|TITIN_HUMAN		>sp|Q8IZT6|ASPM_HUMAN
	AVNYDQKSQEVEDKTKEYELLSDELNQ		ALLKDQQPGTFLLRFSESSREGAITFT		TRTEAYAVSSFKKTSEMEASSSVREVK		PNEEVAEVKISHFPAADLGFSVSQRCF
	>sp|Q9P2P6|STAR9_HUMAN		>sp|Q9UKK3|PARP4_HUMAN		>sp|Q8NEY1|NAV1_HUMAN		>sp|Q6ZRI0|OTOG_HUMAN
	VAEHVSSSNQEEPKAQGKVEEMPMQRG		TPTMGNTDFWKTLRYLSLLYPARGSRN		AAFELYSGSQMGSTLSLAERPKGMIRS		VDSEIACVDGCYCPNGLIFEDGGCVAP
	>sp|Q8IZT6|ASPM_HUMAN		>sp|Q9BTC0|DIDO1_HUMAN		>sp|Q9BTC0|DIDO1_HUMAN		>sp|Q8TD57|DYH3_HUMAN
	VIKIQSYYRAYVSKKEFLSLKNATIKL		EQDGWKAEPGEGTRPATVGDSSARPAR		GFPLQHDGERDPFTCPGFASQDKALGS		ETNQLFEGVLLTLPRQSGGSGKSPQEV
	>sp|Q96JB1|DYH8_HUMAN		>sp|Q8TCU4|ALMS1_HUMAN		>sp|Q03164|KMT2A_HUMAN		>sp|Q5TB80|CE162_HUMAN
	PKGLKDWQAFLDLKKRIDDFSESCPLL		PGRILPPLSPPQHRYSEGERTSLEKIV		GSVEQGHGNNQDLTRNSSTPGLQVPVS		LQKTTNESMENSCPQVTEVTATEEHVD
	>sp|Q6ZRI0|OTOG_HUMAN		>sp|Q9HD20|AT131_HUMAN		>sp|Q07283|TRHY_HUMAN		>sp|Q12772|SRBP2_HUMAN
	PPESFCELWIRDTKYVQQPCVALTVYV		QGLLLAGCFLFISRSKPLKTLSRERPL		KVAQACYYALGQATGLDEEKRARCDGK		SSNGRGSSSGAVDPSVQRSFTQVTLPS
	>sp|O15020|SPTN2_HUMAN		>sp|Q8NA66|CNBD1_HUMAN		>sp|Q8N883|ZN614_HUMAN		>sp|Q9NZM3|ITSN2_HUMAN
	GMLCRKQEMEAFGKKAANRSWQNVYCV		MKQYPKVFLHQKPRLPKLFKQEEQREL		GQNTLRNIVHLSKTHFPIVQNHDTFDL		XXXXXXXXMMAQFPTAMNGGPNMWAIT
	>sp|Q6N022|TEN4_HUMAN		>sp|Q53EL6|PDCD4_HUMAN		>sp|Q9Y2K7|KDM2A_HUMAN		>sp|Q03164|KMT2A_HUMAN
	SLGKAALVGIYGRKGLPPSHTQFDFVE		INLDVPHSYSVLERFVEECFQAGIISK		DQTLIYLRRIANVTLIDLRGCKQITRK		LGFGSDEEVRVRSPTRSPSVKTSPRKP
	>sp|P49454|CENPF_HUMAN		>sp|Q9Y6U3|ADSV_HUMAN		>sp|O94915|FRYL_HUMAN		>sp|Q03164|KMT2A_HUMAN
	HQSFVAETSQRISKLQEDTSAHQNVVA		GLNHVLTNDLTAKRLLHVKGRRVVRAT		DTPSLQEYQCSSSTPSLNLTNQEDTDE		EPFHKFCLEENERPLEDQLENWCCRRC
	>sp|P15918|RAG1_HUMAN		>sp|Q9P0K7|RAI14_HUMAN		>sp|P78527|PRKDC_HUMAN		>sp|Q9C0D2|K1731_HUMAN
	ATLDKHLRKKMNLKPIMRMNGNFARKL		XXXXXMKSLKAKFRKSDTNEWNKNDDR		LSARWPVAGQIRATQQQHDFTLTQTAD		PDFDLSSSSSGISPDNRDFYQRSDSSS
	>sp|Q09666|AHNK_HUMAN		>sp|Q8IYE0|CC146_HUMAN		>sp|Q8NF91|SYNE1_HUMAN		>sp|Q9NZM3|ITSN2_HUMAN
	KLEGELKGPELDVKGPKLDADMPEVAV		ERHKMSLNELEILRNSAVSQERKLQNS		WADIMSSSVHAQSTLESVISQWNDYVE		PTVSLSATSTSSEPLSSNQPASVTDYQ
	>sp|P21817|RYR1_HUMAN		>sp|P15918|RAG1_HUMAN		>sp|Q8IWI9|MGAP_HUMAN		>sp|Q9NR48|ASH1L_HUMAN
	QGKRNFSKAMSVAKQVFNSLTEYIQGP		PHIKFSEWKFKLFRVRSFEKTPEEAQK		GLPAEPESVSSPPTLHMKTGLENSNST		LSGYEATTCNCKKPDDDTRKGCVDDCL
	>sp|Q7Z2Y8|GVIN1_HUMAN		>sp|Q9P2D3|HTR5B_HUMAN		>sp|Q7Z7G8|VP13B_HUMAN		>sp|Q9HD20|AT131_HUMAN
	DPEEQLKKLINFMKMLSQKLKSYDTWI		AHGAHLKASAAMVRLRLYDILALLPPK		GIQDDHESCGSNSTNRSTAESTKSSIK		CIVDEAMLTGESVPQMKEPIEDLSPDR
	>sp|O43868|S28A2_HUMAN		>sp|Q8IYE0|CC146_HUMAN		>sp|Q9NXG0|CNTLN_HUMAN		>sp|Q5SYE7|NHSL1_HUMAN
	LKKLLGKKLTRCLKPFENSRLRLWTKW		LLKYQNEYNAVKEREFHNQYRLNSLKE		KTLLLANEKVEEFTTFVKALAKELQND		RATMPQVPGGSVKPKIMSPEKSHRVIS
	>sp|O95232|LC7L3_HUMAN		>sp|Q9P0L2|MARK1_HUMAN		>sp|Q8WZ42|TITIN_HUMAN		>sp|Q92574|TSC1_HUMAN
	RKRTEEPDRDERLKKEKQEREEREKER		TKRIDIMVTMGFARDEINDALINQKYD		SRENAKVKWFKNGTEILKSKKYEIVAD		SQPALHILTTLQEPHDKHLLDRINEYV
	>sp|Q8NF91|SYNE1_HUMAN		>gi|105990532|ref|NP_000375.2|		>sp|Q8WZ42|TITIN_HUMAN		>sp|Q92736|RYR2_HUMAN
	GSWTDDLTQLSLLKDTLSAYISADDIS		QRNLKHINIDQFVRKYRAALGKLPQQA		KGDATQLACKVTGTPPIKITWFANDRE		AALSLPTNVEDVCPNIPSLEKLMEEIV
	>sp|Q8WZ42|TITIN_HUMAN		>sp|Q99996|AKAP9_HUMAN		>sp|O60706|ABCC9_HUMAN		>sp|Q7Z494|NPHP3_HUMAN
	YGIGEPTETTEPVKASEAPSPPDSLNI		EDELGSDISALTLRISELESQVVEMHT		LLALFLYWVMAFITKTIKLVKYCQSGL		QAWETVRLEYLEGPTVTSSYRQKLINY
	>sp|Q8NEY1|NAV1_HUMAN		>sp|Q92831|KAT2B_HUMAN		>sp|Q7Z7A1|CNTRL_HUMAN		>sp|Q6IQ23|PKHA7_HUMAN
	KCVDSLVFETLIPKPMMQHYISLLLKH		KVYPGLSCFKDGVRQIPIESIPGIRET		QLEDKEKKISAAQTRLSELHDEIEKAE		KVTSPLQSPTKAKPKVEDEAPPRPPLP
	>sp|Q9P0K7|RAI14_HUMAN		>sp|Q04446|GLGB_HUMAN		>sp|Q8NF91|SYNE1_HUMAN		>sp|O15020|SPTN2_HUMAN
	QMTQEASDEAEDMKEAMNRMIDELNKQ		ILYRISPWAKYVVREGDNVNYDWIHWD		HASLSGILRQLRQTVEATNSMNKNESD		DGTQPRPPPSTQAPSVNGVCTDGEPSQ
	>sp|Q8WZ42|TITIN_HUMAN		>sp|Q8TD26|CHD6_HUMAN		>sp|Q16666|IF16_HUMAN		>sp|Q6ZRI0|OTOG_HUMAN
	PPGPVEISNVSAEKATLTWTPPLEDGG		IMNDPQLSFLDAYRNYAQHKRSGTQAP		MEIPKGLIRSASVTPKINQLCSQTKGS		PQGLLRHGDACFLPEECPCTWKGKEYF
	>sp|O15417|TNC18_HUMAN		>sp|P46100|ATRX_HUMAN		>sp|Q6UB98|ANR12_HUMAN		>sp|Q7Z7G8|VP13B_HUMAN
	LPASGLPGPLPPGKYMAGLNLHPHPGE		GVSEEVSESEDEQRPRTRSAKKAELEE		VRRCSMPSVICEHTKQFQTISEESNQG		CRRKEDEVSIGSAPLAKQQSYQASEYA
	>sp|Q9BYB0|SHAN3_HUMAN		>sp|Q15154|PCM1_HUMAN		>sp|Q13813|SPTN1_HUMAN		>sp|Q9BXM7|PINK1_HUMAN
	NLDTPLPYLEFRYKRRVYAQNLIDDKQ		DLDQRSIGSDSQGRATAANNKRQLSEN		QKLKEANKQQNFNTGIKDFDFWLSEVE		RDLKSDNILVELDPDGCPWLVIADFGC
	>sp|Q8WXH0|SYNE2_HUMAN		>sp|O95359|TACC2_HUMAN		>sp|Q16666|IF16_HUMAN		>sp|Q8WZ42|TITIN_HUMAN
	VTDMDKKLLESQIKQLEHGWEQVEQQI		QIPIAVEEPGSSSRESVSKAGMPVSAD		QEQRQLPYPSEASTTFPESHLRTPQMP		PAEEYEDDTERRSPTPERTRPRSPSPV
	>sp|Q14980|NUMA1_HUMAN		>sp|Q7Z7G8|VP13B_HUMAN		>sp|Q96K76|UBP47_HUMAN		>sp|Q8NEY1|NAV1_HUMAN
	LKQLEALEKEKAAKLEILQQQLQVANE		FSVFERGPIFTTARQLVHALAMHYAAG		NGINTADMAPLDHTSDKSLLDANFEPG		ARPSTSGSFGYKKPPPATGTATVMQTG
	>sp|Q7Z7A1|CNTRL_HUMAN		>sp|P43250|GRK6_HUMAN		>sp|Q8WZ42|TITIN_HUMAN		>sp|P09884|DPOLA_HUMAN
	SKWERDEAQVRERKLQEEMALQQEKLA		LYEMIAGQSPFQQRKKKIKREEVERLV		QHPWLKQKIERVSTKVIRTLKHRRYYH		XXXXXXXXXXXMAPVHGDDSLSDSGSF
	>sp|Q8IXH8|CAD26_HUMAN		>sp|Q14980|NUMA1_HUMAN		>sp|Q8WXE9|STON2_HUMAN		>sp|Q6UB99|ANR11_HUMAN
	QVLYFLISQTPLLKESGFRVDRLSGEI		EKRRAADALEEQQRCISELKAETRSLV		SSPAMNGHPAPPVTSARFPSWVTFDDN		KGGCPKAPQQEELPLSSDMVEKQTGKK
	>sp|Q9UPV0|CE164_HUMAN		>sp|Q8IZT6|ASPM_HUMAN		>sp|Q96RL7|VP13A_HUMAN		>sp|Q8NA70|FA47B_HUMAN
	GRQGSGARPGLPEKEENEKSEPKICRN		QRWYRAYKTLHDTRTHFLKTKAAVISL		DLAPFMILNSLGLTISVSPSDSFSVLN		FEPKLGKKLRSDEPLIDPKPVLEKPDE
	>sp|Q8WZ42|TITIN_HUMAN		>sp|P46013|KI67_HUMAN		>sp|Q96RL7|VP13A_HUMAN		>sp|Q9NZM3|ITSN2_HUMAN
	PVPVAKKKEAPPAKVPEVQKGVVTEEK		QGTTNVHSSEHAGRNGRNAADPISGDF		ILVLGLGAEIEIRTYDLKANAFLKEFC		SWQKKSAFTRTVSPGSVSPIHGQGQVV
	>sp|Q8WZ42|TITIN_HUMAN		>sp|Q14980|NUMA1_HUMAN		>sp|Q8IXH8|CAD26_HUMAN		>sp|Q96SB8|SMC6_HUMAN
	KKEKHSTRWVPVNKSAIPERRMKVQNL		ASAATAAAIGATPRAKGKAKHXXXXXX		GKLQPPRKAAASATVSVQVTDANDPPA		IKFKINQLSELADPLKDELNLADSEVD
	>sp|Q8IZT6|ASPM_HUMAN		>sp|Q5SYE7|NHSL1_HUMAN		>gi|1703025|sp|P01009.3|A1AT_HUMAN		>sp|P42331|RHG25_HUMAN
	QGKMQREKYLTILKAVKVLQASFRGVR		FAAIHRSKRKVLGRRDSDDDHSRNHSP		TYDLKSVLGQLGITKVFSNGADLSGVT		AFHPSSTPNPLERPIKMGWLKKQRSIV
	>sp|Q8WZ42|TITIN_HUMAN		>sp|Q8TD26|CHD6_HUMAN		>sp|Q96QT4|TRPM7_HUMAN		>sp|P46013|KI67_HUMAN
	GEAIETLNVIVLDKPGPPTGPVKMDEV		TSEMDLINKEAQKRWTRREQADFYRTV		LLIENGVSMHKFLTIPRLEELYNTKQG		LEDLAGFKELFQTPGHTEELVAAGKTT
	>sp|Q9Y4C1|KDM3A_HUMAN		>sp|Q8TD57|DYH3_HUMAN		>sp|Q8WZ42|TITIN_HUMAN		>sp|Q6ZRI0|OTOG_HUMAN
	YDNEAIGLWLPLTKNVVGIDLDTAKYI		YFASVASFMSLQLRELVIKSLEDLVSL		EALESSLELYLVKTSDSGTYTCKVSNV		ACALSCEASKEYSPCVAPCGRTCQDLA
	>sp|Q9C0D2|K1731_HUMAN		>sp|Q9Y4B4|ARIP4_HUMAN		>sp|Q8WZ42|TITIN_HUMAN		>sp|Q9Y4B4|ARIP4_HUMAN
	KADLRHKEALKVQKNQKEILLKQKTWH		VHILNDEHKTMASRAKVMADWVSEGGV		PISVTWKKDGFNITTSEKCNIVTTEKT		RLLTLKKSFATGRPKKTKKRSHPVIID
	>sp|Q8WZ42|TITIN_HUMAN		>sp|Q709C8|VP13C_HUMAN		>sp|Q6N022|TEN4_HUMAN		>sp|Q6V0I7|FAT4_HUMAN
	GIGEPLESDSVVAKNAFVTPGPPGIPE		EKSLQDVKQKELSRIEEALQKAAEKGT		RQSRGTVPPSSHETGFIQYLDSGIWHL		PPRFQHHPYVTHIPSPTLPGSFVFAVT
	>sp|Q8WXH0|SYNE2_HUMAN		>sp|P15918|RAG1_HUMAN		>sp|Q8WZ42|TITIN_HUMAN		>sp|Q9P2P6|STAR9_HUMAN
	REENSSEASDVETKLREFEDLQMQLNT		CPESLCQYSFNSQRFAELLSTKFKYRY		NEHELPASDKYRMTFIDSVAVIQMNNL		EASVALDAWLQTDPEIQPSPFVQSQKR
	>sp|Q8WZ42|TITIN_HUMAN		>sp|P12036|NFH_HUMAN		>sp|P20929|NEBU_HUMAN		>sp|Q9BXS6|NUSAP_HUMAN
	PLVPAKLEVVDVTKSTVTLAWEKPLYD		PLHGGGSLHYALARKGGAGGTRSAAGS		KVIRKKVDPSKFMTPYIAHSQKMQDLF		DSQQNHSEIKISNPTEFQNHEKQESQD
	>sp|Q587J7|TDR12_HUMAN		>sp|Q96BU1|S1PBP_HUMAN		>sp|Q6ZRI0|OTOG_HUMAN		>sp|Q96JB1|DYH8_HUMAN
	IDFCRDSTDIVPAKKWDNAAIQYFQNL		SSGHGPAHTKPLNRRSVLEKNLIKVTV		LPTSMYGSAEGGPTELTPATSHPLTPL		KLLFEVHNIENASPATVSRMGMVYISS
	>sp|Q8WZ42|TITIN_HUMAN		>sp|Q5VWQ8|DAB2P_HUMAN		>sp|Q15046|SYK_HUMAN		>sp|Q8IX03|KIBRA_HUMAN
	EIKSTIQKTTLVVKDCIRTDGGQYILK		QEKRIASLDAANARLMSALTQLKERYS		RGDIIGVQGNPGKTKKGELSIIPYEIT		LWSSSSSLESSSFPLPKQYLDVSSQTD
	>sp|Q09666|AHNK_HUMAN		>sp|Q8WZ42|TITIN_HUMAN		>sp|Q8WZ42|TITIN_HUMAN		>sp|Q6P4R8|NFRKB_HUMAN
	SLKGDLDASVPSMKVHAPGLNLSGVGG		MIFEFISGLDIFERINTSAFELNEREI		WAKDGIEIEERARTEIISTDNHTLLTV		IKQVAITGQLGVKPQTGNSIPLTATNF
	>sp|Q99996|AKAP9_HUMAN		>sp|O95153|RIMB1_HUMAN		>sp|Q8WZ42|TITIN_HUMAN		>sp|Q8IX03|KIBRA_HUMAN
	EQLSSEKMVVAELKSELAQTKLELETT		NMVAEVAVDSPAGRQQLLQRGYLSPDI		PPSFSRQLRDVQETVGLPVVFDCAISG		SSPSPPCSPLMADPLLAGDAFLNSLEF
	>sp|Q2M329|CCD96_HUMAN		>sp|P15918|RAG1_HUMAN		>sp|O95996|APC2_HUMAN		>sp|Q709C8|VP13C_HUMAN
	LLGKDSLLRDLEEKVDKTELLHRRLES		LEASQNLVFHSITRSHAENLERYEVWR		RIRDEDVPHILRSTLPATALPLRGSTP		IYGLENFVYKDIKPGRKRKKHKKHFKK
	>sp|Q8WXH0|SYNE2_HUMAN		>sp|Q8WZ42|TITIN_HUMAN		>sp|Q9UHL9|GT2D1_HUMAN		>sp|Q2NKQ1|SGSM1_HUMAN
	IQEAKEKVQINVVKLIAALKNLTDVSP		VTTDDDAEYTVVARNKYGEDSCKAKLT		IKIEPEDLDIIQVTVPDPSPTSEEMTD		ASLAVTTSANEVSPVSSSGVTYSPELL
	>sp|Q96RL7|VP13A_HUMAN		>sp|Q8WXH0|SYNE2_HUMAN		>sp|P21817|RYR1_HUMAN		>sp|Q5SYE7|NHSL1_HUMAN
	EFILSQEDITTIFKTLHGNIWYEKDGS		PESRRLNAQILSQRIEKAKCLCDEIIK		ASGELQVDASFMQTLWNMNPICSRCEE		KNTDPRFQRSRSEPSPDAPESPSSCSP
	>sp|Q7Z7G8|VP13B_HUMAN		>sp|Q6V0I7|FAT4_HUMAN		>sp|P62191|PRS4_HUMAN		>sp|Q96KQ4|ASPP1_HUMAN
	EEMQPTVEANQAAKEDTVVLKIGSVAM		QLLVEVEDKGEPKRRGYLQVNVTVQDI		IDRKIEFPLPDEKTKKRIFQIHTSRMT		GVNVNAADSDGWTPLHCAASCNSVHLC
	>sp|Q8TEX9|IPO4_HUMAN		>sp|P42696|RBM34_HUMAN		>sp|Q8TD57|DYH3_HUMAN		>sp|Q9UPV0|CE164_HUMAN
	KPPGRLAELCGVLKAVLQRKTACQDTD		KSFFKEYGQIESVRFRSLIPAEGTLSK		NYMRMLENALQLGTPVLIENIGEELDA		LLREVTVEENNASPHFEPDLHIEDLRK
	>sp|P35240|MERL_HUMAN		>sp|Q9P2P6|STAR9_HUMAN		>sp|Q8IZT6|ASPM_HUMAN		>sp|Q8WXH0|SYNE2_HUMAN
	EKSKHLQEQLNELKTEIEALKLKERET		ISQQIKENQQCLLREETWLASLQQQQQ		FTKTCCLLAILLKTTNRASDVRSRSKV		SMILLENQIGCLTPELSELKKQYESVS
	>sp|Q9NR48|ASH1L_HUMAN		>sp|Q4KWH8|PLCH1_HUMAN		>sp|Q9Y485|DMXL1_HUMAN		>sp|Q9Y6U3|ADSV_HUMAN
	DFKMGGASDVSTAKSPFSAVGESNLPS		SNGTTEHQVESFIRKKLESLLKESQIR		VMIKKAINNVRRMTSHPTLPYYLTGAQ		QTSPLLETQAEDHPPRLYGCSNKTGRF
	>sp|Q8TC12|RDH11_HUMAN		>sp|Q9Y2K3|MYH15_HUMAN		>sp|Q8TD26|CHD6_HUMAN		>sp|Q9HCE1|MOV10_HUMAN
	KVVVVTGANTGIGKETAKELAQRGARV		IMHFGNMKFKQKPREEQLEADGTENAD		YYRAILEKNFSFLTKGANQHNMPNLIN		TIYNRDFKISFGTPAPGFSSMLYGMKI
	>sp|Q8TD26|CHD6_HUMAN		>sp|Q9P2P6|STAR9_HUMAN		>sp|Q8WZ42|TITIN_HUMAN		>sp|O15020|SPTN2_HUMAN
	SLLPESLESMMYGKKVLSQEPSSFQES		ARDEHTASAADTSRLSLWGIQRLIQPG		QAFELLKQSQEEETHRLEIEEIERSER		QAPSVNGVCTDGEPSQPLLGQQRLEHS
	>sp|Q5FWF5|ESCO1_HUMAN		>sp|Q8WZ42|TITIN_HUMAN		>sp|Q8IYB3|SRRM1_HUMAN		>sp|Q9P2P6|STAR9_HUMAN
	LPKCNSHLEITIPKDLKLKEAEKTDEK		PISGKPLPKVTLSRDGVPLKATMRFNT		AAAAVTPAAIAAATTTLAQEEPVAAPE		AVQPGQLSPDSHYPLEEEKTDCQESSK
	>sp|P19113|DCHS_HUMAN		>sp|Q8TEX9|IPO4_HUMAN		>sp|Q09666|AHNK_HUMAN		>sp|Q14980|NUMA1_HUMAN
	IIKQPQRVGAGPMKRENGLHLETLLDP		VQIQSLETLGVLARAVGEPMRPLAEEC		EIATGGLEGKMKGTKVKTPEMIIQKPK		VPGEPASPISQRLPPKVESLESLYFTP
	>sp|Q02750|MP2K1_HUMAN		>sp|Q9Y2K7|KDM2A_HUMAN		>sp|Q8WZ42|TITIN_HUMAN		>sp|Q8WZ42|TITIN_HUMAN
	GAGNGGVVFKVSHKPSGLVMARKLIHL		EEAVDREPRRLSSRRSVLTSPVANGVN		KNLGSDARYSIENTDSSSLLTIPQVTR		VKVHELAAEFISKPQNLEILEGEKAEF
	>sp|O95359|TACC2_HUMAN		>sp|Q8WZ42|TITIN_HUMAN		>sp|O94915|FRYL_HUMAN		>sp|Q02750|MP2K1_HUMAN
	KTIAQMIEDEQREKSVSHQTVQQLVLE		EGFQPISVVWLKDRGEVIRESENTRIS		RWLRGEGWGSPQATAMVLNNLMYMTAK		EFQDFVNKCLIKNPAERADLKQLMVHA
	>sp|Q4KWH8|PLCH1_HUMAN		>sp|Q96QT4|TRPM7_HUMAN		>sp|Q6V0I7|FAT4_HUMAN		>sp|Q9HD20|AT131_HUMAN
	QGTLTFEEFCVFYKMMSLRRDLYLLLL		SAFDQLILTLAWDRVDIAKNHVFVYGQ		IHPTQDFGGLDVLTISLGGIPPNQAHR		LIANGDELVAAVWPYRRLALLRRLTVL
	>sp|P46821|MAP1B_HUMAN		>sp|Q8N7Z5|ANR31_HUMAN		>sp|Q6N022|TEN4_HUMAN		>sp|Q9C0D2|K1731_HUMAN
	GNSTQYNILEGLEKLKHLDFLKQPLAT		KSHIWHVYNENSNRQKLEHVKVNKGSK		QRLREGEEGLRAWTEGEKQQVLSTGRV		EDLARRRQTVAQMPPQLVELPYKRSEM
	>sp|Q6UB99|ANR11_HUMAN		>sp|Q7Z2Y8|GVIN1_HUMAN		>sp|P12036|NFH_HUMAN		>sp|Q587J7|TDR12_HUMAN
	EEALHEYREDSNDKISEVSSDSFTDRG		IWEDMTFKIAGDMRATCPAFNGNRTNL		SKPKAEKAEKSSSTDQKDSKPPEKATE		PSFNKLNPALTLWPMFLQGKDVQGMED
	>sp|P42331|RHG25_HUMAN		>sp|Q9C091|GRB1L_HUMAN		>gi|105990532|ref|NP_000375.2|		>sp|Q6ZMZ3|SYNE3_HUMAN
	FLLCGQLTNADEAKAQQELMKQLSILP		SLSHSEPSHGLADRVINCREVLEAFNL		ATLQRIYSLWEHSTKNHLQLEGLFFTN		QRLSTLQDIAKDFPRGEESLETLEEQS
	>sp|Q8WZ42|TITIN_HUMAN		>sp|Q9Y4B4|ARIP4_HUMAN		>sp|Q8N7Z5|ANR31_HUMAN		>sp|Q8WZ42|TITIN_HUMAN
	LSKPSEPSEPTITKEDKTRAMNYDEEV		EPVTKAAQQEELERRKRLEQQRKDYAA		CMRTLLTHEASKLTNHVELFKKPQDYI		NITRHTVTLKWAKPEYTGGFKITSYIV
	>sp|Q99996|AKAP9_HUMAN		>sp|P46100|ATRX_HUMAN		>sp|Q8WZ42|TITIN_HUMAN		>sp|Q9C093|SPEF2_HUMAN
	TQIECLMSDQECVKRNREEEIEQLNEV		FLAQGTMEDKIYDRQVTKQSLSFRVVD		DVLGSTSLFVRDATRDHRGVYTVEAKN		KESQDPQHVFSAGPVSDEVLPETEGET
	>sp|Q14980|NUMA1_HUMAN		>sp|Q9HD20|AT131_HUMAN		>sp|Q8WZ42|TITIN_HUMAN		>sp|O15417|TNC18_HUMAN
	SPLEPKELEELRDKNESLTMRLHETLK		SGLPPSEEQPTSQRDRLSQVLRDLEDE		XXXXXXXXXXXXMTTQAPTFTQPLQSV		PPLWPALYPPGRSPLHHAQQLQLFSQQ
	>sp|P49454|CENPF_HUMAN		>sp|Q8WZ42|TITIN_HUMAN		>sp|Q9Y6U3|ADSV_HUMAN		>sp|Q8IWI9|MGAP_HUMAN
	LENKEKELQLLNDKVETEQAEIQELKK		DGGAEITNYVIELRDKTSIRWDTAMTV		GDFYVGDAYLVLHTAKTSRGFTYHLHF		DNPEADHLSSKWLPSSPSGVAKAKMFK
	>gi|158517847|sp|P08603.4|CFAH_HUMAN		>sp|Q9NZM3|ITSN2_HUMAN		>sp|Q14204|DYHC1_HUMAN		>sp|Q96P71|NECA3_HUMAN
	SIDVACHPGYALPKAQTTVTCMENGWS		TVNTSWQKKSAFTRTVSPGSVSPIHGQ		WSTEALYQVGKEFTSKMDLEKPNYIVP		QTPRHPQLAPDPGPAGHTLFQDVFRRA
	>sp|Q6V0I7|FAT4_HUMAN		>sp|Q92616|GCN1L_HUMAN		>sp|Q5FWF5|ESCO1_HUMAN		>sp|Q5VWQ8|DAB2P_HUMAN
	RLRFSYNLGSGTYKLTTMKKVSDGHFH		LDVASLEVLNEVNRRSLKKLASQADST		QSLPPTKKEQCSSTQSKSNKTSQKHVK		ITNHYLGLCAALEPILSAKTKEEMASA
	>sp|Q8WZ42|TITIN_HUMAN		>sp|Q8NF91|SYNE1_HUMAN		>sp|Q9BX26|SYCP2_HUMAN		>sp|Q8WZ42|TITIN_HUMAN
	KSPEPRVKSPEAVKSPKRVKSPEPSHP		LHSTETQTAGVIDRWELLQAQALSKEL		AESLISQINKRYKTKDDIKSTRKLKES		GEPVHIPADVTGLPMPKIEWSKNETVI
	>sp|O94953|KDM4B_HUMAN		>sp|P62191|PRS4_HUMAN		>sp|Q9P2R6|RERE_HUMAN		>sp|Q9P2P6|STAR9_HUMAN
	APSTFSKLKMEIKKSRRHPLGRPPTRS		EKQEEERSKVDDLRGTPMSVGTLEEII		KSNKRQREKVASDTEEADRTSSKKTKT		ITLGKAQKFRFNHPAEAAVLRQRRQVG
	>sp|O15417|TNC18_HUMAN		>sp|Q8WZ42|TITIN_HUMAN		>sp|Q8WZ42|TITIN_HUMAN		>sp|P31639|SC5A2_HUMAN
	DPSSPDKAKLAVEKGRKARKLRGPKEP		DLVSRGREGITTKREQVQITQEKMRKE		EPLEVALGHLAKFTCEIQSAPNVRFQW		QNGCPESAMEMNEPQAPAPSLFRQCLL
	>sp|P78527|PRKDC_HUMAN		>sp|O95359|TACC2_HUMAN		>sp|Q96JB1|DYH8_HUMAN		>sp|O94989|ARHGF_HUMAN
	SSIDVLLHQSRLTKLQSVQALTEIQEF		CLTSGEEASTSALRESCQAEHPMASCQ		QSEQRKHVVFGSETGEGENNDYEANIV		LTQRLRFHKVKALPLVSWSRRLEFQGE
	>sp|Q8WZ42|TITIN_HUMAN		>sp|Q8NEY1|NAV1_HUMAN		>sp|Q8N7Z5|ANR31_HUMAN		>sp|Q7Z2Y8|GVIN1_HUMAN
	VVAKNPFVVPDAPKAPEVTTVTKDSMI		FSNNVEPANGFLVRYLRRKLVESDSDI		VSLLSGTAITVSDTVAVKETSLVEPEK		FKEMHRAFKRANDPVNYLESKKDDFFT
	>sp|Q9P2P6|STAR9_HUMAN		>sp|Q9P2P6|STAR9_HUMAN		>sp|Q8IWI9|MGAP_HUMAN		>sp|O15417|TNC18_HUMAN
	QPPNDHSQDSEWSKREQIPLQVGAQNL		KQNKRVNNTDEMARLIRSVMQLENGIL		VASPSTITLPVASTASTSLVVVTAAAS		PADAPTVRATRASPDPRAYVPAKELLK
	>sp|Q8IX03|KIBRA_HUMAN		>sp|Q8WXH0|SYNE2_HUMAN		>sp|Q5TB80|CE162_HUMAN		>sp|Q8WZ42|TITIN_HUMAN
	SSSSLESSSFPLPKQYLDVSSQTDISG		GVAERDASERKLNRRGSMSYLAAVEEE		SSSKVAELNRKIATQEVLIRHFQSQVN		EKKVPPKVIKMEEPLPAKVTERHMQIT
	>sp|Q8IZT6|ASPM_HUMAN		>sp|Q7Z7A1|CNTRL_HUMAN		>sp|P54577|SYYC_HUMAN		>sp|Q9P2P6|STAR9_HUMAN
	IFTKTCCLLAILLKTTNRASDVRSRSK		SGVGLKYSASTPVRKPRPGQQDGKEGS		FIKGTDYQLSKEYTLDVYRLSSVVTQH		SKIASSQQVTAEIPVDLNTREVIRESG
	>sp|P43250|GRK6_HUMAN		>sp|Q8NF91|SYNE1_HUMAN		>sp|Q9NS87|KIF15_HUMAN		>sp|P20929|NEBU_HUMAN
	EVKEHPLFKKLNFKRLGAGMLEPPFKP		AKASSPEMDISADRVKVEGELQLIQAL		TFLLRDSLGGNAKTAIIANVHPGSRCF		KGHYLAGKVIGEFPGVVHCLDFQKMRS
	>sp|Q14204|DYHC1_HUMAN		>sp|Q8IZT6|ASPM_HUMAN		>sp|Q8WZ42|TITIN_HUMAN		>sp|Q8WXH0|SYNE2_HUMAN
	RLGGSPFGPAGTGKTESVKALGHQLGR		ELLTQNWDLSKKLRIPAISRLQKMHNV		SRCTEKMIKVRQYTVKEIREGADYKLR		EMNLPLMIKKQDQPTFDNSGNILSKEE
	>sp|P46821|MAP1B_HUMAN		>sp|Q8ND82|Z280C_HUMAN		>sp|P78527|PRKDC_HUMAN		>sp|O95996|APC2_HUMAN
	YCSEVKASTTLDIKDSISAVSSEKVSP		NRKNKMSLALKNIRCRRGIHKCIECHS		LLNPVVEFVSHPSTTCREQMYNILMWI		DSLNSGSASDGYCPREHMLPCPLAALA
	>sp|Q9P2R6|RERE_HUMAN		>sp|Q8TEX9|IPO4_HUMAN		>sp|Q03164|KMT2A_HUMAN		>sp|P78527|PRKDC_HUMAN
	REREREREAERAAKASSSAHEGRLSDP		SEPNTAALQAALARVVPSYMQAVNRER		RLAVISDSGEKRVTITEKSVASSESDP		GVSPKSLKHSPEDPEKYSCFALFVKFG
	>sp|Q8WZ42|TITIN_HUMAN		>sp|Q9P2P6|STAR9_HUMAN		>sp|Q8TCU4|ALMS1_HUMAN		>sp|P42224|STAT1_HUMAN
	LSGTESVPLTQVAKEALREAAVLYKPA		AASFPAGMYSEPLRQFRDSSVGDQNAQ		ISSSASSFLSSNSTFCNKQNVHMLNKG		IESILELIKKHLLPLWNDGCIMGFISK
	>sp|Q8WZ42|TITIN_HUMAN		>sp|Q96JB1|DYH8_HUMAN		>sp|O60353|FZD6_HUMAN		>sp|Q9NR48|ASH1L_HUMAN
	PSFTKKLKKMDSIKGSFIDLECIVAGS		YIYGLYMDGAAWDRRNGKLMESTPKVL		CEKVYSDCKKLIDTFGIRWPEELECDR		IDIPRISSSLGKKPSLTSESSIHTITP
	>sp|Q709C8|VP13C_HUMAN		>sp|Q9C091|GRB1L_HUMAN		>sp|Q76L83|ASXL2_HUMAN		>sp|Q5TB80|CE162_HUMAN
	RDLKVLACPFLREKRGKNITTVLQPCS		PQVGKTGSYLQFLRILFRMLIRLLEVD		PVSITSPNRTGARTLADIKAKAQLVKA		QVKEMEGILKRRYPNSLPALILAASAA
	>sp|Q8WZ42|TITIN_HUMAN		>sp|Q8NF91|SYNE1_HUMAN		>sp|Q8NF91|SYNE1_HUMAN		>sp|P46013|KI67_HUMAN
	PKFVKKLEASKVAKQGESIQLECKISG		TSILRRLKHFIGQREEFETARDSILVW		LREEITVQQVHEETANTIQRKLEQHKD		AGTLPGSKRQLQTPKEKAQALEDLAGF
	>sp|O60353|FZD6_HUMAN		>sp|Q9NR48|ASH1L_HUMAN		>sp|Q5TB80|CE162_HUMAN		>sp|Q14204|DYHC1_HUMAN
	VILTITWFLAAGRKWSCEAIEQKAVWF		TGTTAGLVSKDLIRKAGVGSVAGIIHK		QPVSSEKVAERKETEFFSSLPLKMNPN		LRHVPVVYVDYPGPASLTQIYGTFNRA
	>sp|P46013|KI67_HUMAN		>sp|Q9UBB4|ATX10_HUMAN		>sp|O94915|FRYL_HUMAN		>sp|Q13813|SPTN1_HUMAN
	KQTPSAGKAMHTPKPAVGEEKDINTFL		ISNVANGFKSHLIRLIGNLCYKNKDNQ		QSNLMYWAVDRCYTGSGRVAAGCFKAI		NSWFENAEEDLTDPVRCNSLEEIKALR
	>sp|P20929|NEBU_HUMAN		>sp|Q9C093|SPEF2_HUMAN		>sp|P20929|NEBU_HUMAN		>sp|Q8WZ42|TITIN_HUMAN
	VRVTKNQEMMSQIKYKKNALENYPNFR		ELSYKTAHEDISQRVAAENQDKDGDQN		VYRAAGKKQKSIFTSVPDTPDLLRAKR		FQVMAVNSAGRSAPRESRPVIVKEQTM
	>sp|O94915|FRYL_HUMAN		>sp|P78527|PRKDC_HUMAN		>sp|Q8WZ42|TITIN_HUMAN		>sp|Q9C093|SPEF2_HUMAN
	EILAELELCRRLYKLHFQLLLLFQAYC		EPACLAEIEEDKARRILELSGSSSEDS		SGTYVCEARNDAGTASCSIELKVKEPP		YEIRTSFQEFLKRPDHKQDFVAQWQAD
	>sp|Q4G0J3|LARP7_HUMAN		>sp|P21817|RYR1_HUMAN		>sp|Q5FWF5|ESCO1_HUMAN		>sp|Q9P2P6|STAR9_HUMAN
	EYLALQKASMASLKKTISQIKSESEME		CRYIRPSMLQHLLRRLVFDVPILNEFA		VVPKKNEMKKSVHTQVNTNTTLPKSPQ		LQPHCEQAESQVEPSYSEQADSLQGMQ
	>sp|Q9NR48|ASH1L_HUMAN		>sp|Q03164|KMT2A_HUMAN		>sp|Q6N022|TEN4_HUMAN		>sp|Q7Z7G8|VP13B_HUMAN
	YYKTVEAFDADMLKVFRNAEKYYGRKS		QNTAEIISPPSPDRPPHSQTSGSCYYH		LSSPIDQELYLFDTTGKHLYTQSLPTG		REHFDCLTAKQKLPSYILENNELTELC
	>sp|Q969S9|RRF2M_HUMAN		>sp|Q5JTH9|RRP12_HUMAN		>sp|Q99996|AKAP9_HUMAN		>sp|Q8TEX9|IPO4_HUMAN
	GASFKYAVESIREKLKAKPLLLQLPIG		DNEEEERSRGKEQRKLARQRSRAWLKE		EKEVEIDQLNEQVTKLQQQLKITTDNK		LMLLSLRSTEGIVPQYDGSSSFLLFDD
	>sp|Q8NF91|SYNE1_HUMAN		>sp|P12036|NFH_HUMAN		>sp|O15020|SPTN2_HUMAN		>sp|Q8NF91|SYNE1_HUMAN
	IVSSKEEIQQLLDKHKEYFQGLESHMI		DEARQREEAEAAARALARFAQEAEAAR		QAVAINARLREVQTGWEDLRATMRRRE		PQPSSNLSLSLAQPLRSERSGRDTPAS
	>sp|Q6N022|TEN4_HUMAN		>sp|Q8WZ42|TITIN_HUMAN		>sp|Q8WZ42|TITIN_HUMAN		>sp|P46013|KI67_HUMAN
	HLQFFYADLTNPTKVTHLYNHSSSEIT		KQEAEFTLTIQKARVTEKAVTSPPRVK		SSSCKLTIKAIKDTEAQKVSTQKTSEI		QQRREGEMKEIERPFETYKENIELKEN
	>sp|Q9BX26|SYCP2_HUMAN		>sp|P21817|RYR1_HUMAN		>sp|Q9NS87|KIF15_HUMAN		>sp|O94856|NFASC_HUMAN
	EVCKKHNQQQNHPKYSGQKNTENAKQS		KVMADDEFTQDLFRFLQLLCEGHNNDF		LSRNLQNFKKENETLKSDLNNLMELLE		ITWTPMNATSAFGPNLRYIVKWRRRET
	>sp|O95996|APC2_HUMAN		>gi|105990532|ref|NP_000375.2|		>sp|Q8WZ42|TITIN_HUMAN		>sp|Q8NF91|SYNE1_HUMAN
	TPEGSPVHGSGPSKDSFGELSRATIRL		TDKINSGAHKATLRIGQDGISTSATTN		VITPLKDVNVIEGTKAVLECKVSVPDV		EQWMESVDQKIEHPLQPQPGLKEKFVL
	>sp|Q5VWQ8|DAB2P_HUMAN		>sp|Q8WZ42|TITIN_HUMAN		>sp|Q8TEX9|IPO4_HUMAN		>sp|O95996|APC2_HUMAN
	GIISRLMSVEEELKKDHAEMQAAVDSK		DVDPQMANLKMELRDALCAIIYEEIDI		LHKACQSCPSEPNTAALQAALARVVPS		AAPTPTHRRTSAIPRAFTRERPQGRKE
	>sp|Q8N883|ZN614_HUMAN		>sp|Q13490|BIRC2_HUMAN		>sp|Q5H9U9|DDX6L_HUMAN		>sp|Q92954|PRG4_HUMAN
	NTTDKICIPNEYRKGSTVKSSLITHQQ		PNCPFLENSLETLRFSISNLSMQTHAA		DSTLERVLPRVRFTRHGKELKALAQRG		GSGLDNGDFKVTTPDTSTTQHNKVSTS
	>sp|Q8NA70|FA47B_HUMAN		>sp|Q9Y2K3|MYH15_HUMAN		>sp|Q9BTC0|DIDO1_HUMAN		>sp|Q6ZRI0|OTOG_HUMAN
	PDILDGLYGPIAFKDFILSKGYRMPGV		KSMYERMFKWLVARINRALDAKLSRQF		CTAVASAASRPDSTHMVEARQDVPKPV		TPAVTKVISRTGVPQPTQAQSASSPST
	>sp|Q96QU4|FRG2B_HUMAN		>sp|Q96QT4|TRPM7_HUMAN		>sp|O95447|LCA5L_HUMAN		>sp|Q6V0I7|FAT4_HUMAN
	GNCPEKECSLSLNKKSRSSTPVHNSEI		ENGVSMHKFLTIPRLEELYNTKQGPTN		RHQGTQKSDVPPLTTKGKKATGNIDHK		ILCNQCRGKKAKNPKEEKKPKEKKKKG
	>sp|Q96RL7|VP13A_HUMAN		>sp|Q9Y6U3|ADSV_HUMAN		>sp|Q9HCE1|MOV10_HUMAN		>sp|Q76L83|ASXL2_HUMAN
	NLIVGCIEVVFVTKFLYSILAFIDNFQ		QVATGIRYNERKGRSELIVVEEGSEPS		VAHSPLAAQLKPMTPFKRTRITGNPVV		PGRMGVYTLKKDVPDGVKELSEGSEES
	>sp|Q96JB1|DYH8_HUMAN		>sp|Q92736|RYR2_HUMAN		>sp|Q9BXT5|TEX15_HUMAN		>sp|P33176|KINH_HUMAN
	DKVQAKFDAAMNEKMDLLNDADTCRKK		LWLTYQSVDVKSVRMGSIQRKAIMHHE		DMKDVTKINREKATFKHPRTTGSHPKS		EIGIAVGNNDVKQPEGTGMIDEEFTVA
	>sp|P32249|GP183_HUMAN		>sp|P78527|PRKDC_HUMAN		>sp|Q587J7|TDR12_HUMAN		>sp|Q09666|AHNK_HUMAN
	RITCMEYPNFEETKSLPWILLGACFIG		FDKHFGKGGSKLLRMKLSDFNDITNML		KSEKKHHCISLKDTNKRVESSVYWPAK		DVTMPKVESEIKVPDVELKSAKMDIDV
	>sp|Q8IWI9|MGAP_HUMAN		>sp|O60716|CTND1_HUMAN		>sp|Q7Z7G8|VP13B_HUMAN		>sp|Q9P2P6|STAR9_HUMAN
	VSLTTLLTAQASLKTKPIHTIIRKRAP		YGTARRTGTPSDPRRRLRSYEDMIGEE		PDTSTCSPSADIGTTTEGDSIQAGEES		QQGKREKLGVQVRPENWCSQMDKGMLH
	>sp|Q9Y4C1|KDM3A_HUMAN		>sp|Q16647|PTGIS_HUMAN		>sp|Q9Y4C1|KDM3A_HUMAN		>sp|O94856|NFASC_HUMAN
	RCGFGVCVDCYRMKRKNCQQGAAYKTF		PEIYTDPEVFKYNRFLNPDGSEKKDFY		NKIQNAPSRKSVLTDPAKLKKLQQSGE		SLKLTVSWLKDDEPLYIGNRMKKEDDS
	>sp|Q8WZ42|TITIN_HUMAN		>sp|Q8WZ42|TITIN_HUMAN		>sp|Q15154|PCM1_HUMAN		>sp|Q8WZ42|TITIN_HUMAN
	SIEGAQPIFVQWLKEKEEVIRESENIR		LPAETAESVKASERPLPPGKITLMDVT		LKKQLDFSVSICQTLMQDQQTLSCLLQ		SLSWGKPAYDGGSPIIGYLVEVKRADS
	>sp|Q9BXT5|TEX15_HUMAN		>sp|Q6ZRI0|OTOG_HUMAN		>sp|Q9C093|SPEF2_HUMAN		>sp|Q8TCU4|ALMS1_HUMAN
	NQNYASIITEAFPKPKDIPQAKEMFID		AKPSGAAYPICEWRYDACASPCFQTCR		RMNDIIAEELSYKTAHEDISQRVAAEN		VDRLDRLAKILQNPITHSLQVSESTHD
	>sp|Q14980|NUMA1_HUMAN		>sp|Q9P2D3|HTR5B_HUMAN		>sp|Q6V0I7|FAT4_HUMAN		>sp|Q587J7|TDR12_HUMAN
	RRRTTQIINITMTKKLDVEEPDSANSS		GGAFYTPETIDTARLHYRNSWAPILHA		QSSDSDLFVIDPNTGVITTQGFLDFET		ETDLPRKLSSQALPSFGYIKIIPFYIL
	>sp|Q9C093|SPEF2_HUMAN		>sp|Q92736|RYR2_HUMAN		>sp|Q03164|KMT2A_HUMAN		>sp|Q9NXG0|CNTLN_HUMAN
	DVADEIKKFEALIKKDLQAKESASKTS		FSILTVRSALFALRYNILTLMRMLSLK		PNHPSLLDLGSLNTSSHRTVPNIIKRS		PSPHPSPPARQLGPRSPRVGRGAEVHA
	>sp|Q4KWH8|PLCH1_HUMAN		>sp|Q6UB99|ANR11_HUMAN		>sp|Q13813|SPTN1_HUMAN		>sp|Q92954|PRG4_HUMAN
	LSIENHCSIQQQRKIAQYLKGIFGDKL		PPPSLAEPLKELFRQQEAVRGKLRLQH		SDELKSWVNEKMKTATDEAYKDPSNLQ		RSGQTLSKVWYNCPXXXXXXXXXXXXX
	>sp|Q09666|AHNK_HUMAN		>sp|Q96LZ3|CANB2_HUMAN		>sp|Q03164|KMT2A_HUMAN		>sp|Q969S9|RRF2M_HUMAN
	AGAGDGEWEESEVKLKKSKIKMPKFNF		SQFSVKGDEEQKLRFAFSIYDMDKDGY		VSSSLSISVSPLATSALNPTFTFPSHS		NCNSNDGKDFERKPLLEMNDPELLKET
	>sp|Q8TD57|DYH3_HUMAN		>sp|P42224|STAT1_HUMAN		>sp|P46821|MAP1B_HUMAN		>sp|P78527|PRKDC_HUMAN
	LMQRTSWTLAAPFKEQHHHRGPSDSIA		LLLKKMYLMLDNKRKEVVHKIIELLNV		TEVDDSLSVSVVQTPTTFQETEMSPSK		LDLHLKGQAVTLLPFFTSLTGGSLEEL
	>sp|Q14204|DYHC1_HUMAN		>sp|Q6V0I7|FAT4_HUMAN		>sp|Q7Z5L2|R3HCL_HUMAN		>sp|Q8N883|ZN614_HUMAN
	LQNISLAAASGGAKELKNIHVCLGGLF		TDRRSFRLDPVSGRLSTISSLDREEQA		IKPENHCSELSGNTKSRESIQEPRSDY		KPDVLSKLAHGQEPWTTDAKIQNKNCP
	>sp|Q8NA70|FA47B_HUMAN		>sp|Q8N7Z5|ANR31_HUMAN		>sp|Q96K76|UBP47_HUMAN		>sp|O95359|TACC2_HUMAN
	VLPITRRMASLCLKPPKTRRVSSLCPE		HVELFKKPQDYIPRAPTFLMNQTDTHI		ICDDGAVIFYRDKTEELMELTDEQRNE		RSPGDSPGGKEEAPEPPDGGDPGNLQG
	>sp|Q8WXH0|SYNE2_HUMAN		>sp|Q9P0K7|RAI14_HUMAN		>sp|Q8WZ42|TITIN_HUMAN		>gi|105990535|ref|NP_000121.2|
	ITSMKERCNKLLQKVQKNKELVQTEIQ		LHLAAKNSHHECIRKLLQSKCPAESVD		ILTLENSCGKKEYTIVVKVLDTPGPPV		PIQDPDQMHSTSDPSHRSSSPELSEML
	>sp|P49454|CENPF_HUMAN		>sp|Q03164|KMT2A_HUMAN		>sp|Q14008|CKAP5_HUMAN		>sp|Q969S9|RRF2M_HUMAN
	LELTKMDKMSFVEKVNKMTAKETELQR		GSRRHSTSSLSPQRSKLRIMSPMRTGN		EAMSGHIDQFLIATFMQLRLIYNTHMA		VLCGSALKNKGIQPLLDAVTMYLPSPE
	>sp|Q8WZ42|TITIN_HUMAN		>sp|Q9HD20|AT131_HUMAN		>sp|Q7Z7G8|VP13B_HUMAN		>sp|O60706|ABCC9_HUMAN
	RTLKHRRYYHTLIKKDLNMVVSAARIS		PRSIKTQGLKIHQRFHFASALKRMSVL		SVSEDTQQQAFPVTEIDCAQDSKQNNL		SGLATLSNIDIRIPTGQLTMIVGQVGC
	>sp|Q8TD26|CHD6_HUMAN		>sp|O94929|ABLM3_HUMAN		>sp|Q09666|AHNK_HUMAN		>gi|158517847|sp|P08603.4|CFAH_HUMAN
	PRRRGRRPRSELLKAPSIVADSPSGMG		CSQSMASSKPIKIRGPSHCAGCKEEIK		NVAAPKVKGGVDVTLPRVEGKVKVPEV		KYYSYYCDEHFETPSGSYWDHIHCTQD
	>sp|Q6YHK3|CD109_HUMAN		>sp|Q8IYE0|CC146_HUMAN		>sp|Q03164|KMT2A_HUMAN		>sp|P46013|KI67_HUMAN
	KVGSPFELVVSGNKRLKELSYMVVSRG		QNSMLKHANNVTIRESMQNDVRKIVSK		DSTQSANSSPDEDTEVKTLKLSGMSNR		TEESMTIDKNTKIPCKSPPPELTDTAT
	>sp|Q9P2P6|STAR9_HUMAN		>sp|Q9BTC0|DIDO1_HUMAN		>sp|Q8WZ42|TITIN_HUMAN		>sp|Q9UDR5|AASS_HUMAN
	RLRAEKEQDSLNAKLEGVSDFFSTSEK		GQRGPPPGHFVGPRGPHPSQFETARGP		AKEKDTMATFECETSEPFVKVKWYKDG		VRREDVNAWERRAPLAPKHIKGITNLG
	>sp|Q8ND82|Z280C_HUMAN		>sp|P09884|DPOLA_HUMAN		>sp|Q8WXH0|SYNE2_HUMAN		>sp|Q14204|DYHC1_HUMAN
	KSSQSSVTVENASKPDFTKNSQVGSDN		LIATWLGLDPTQFRVHHYHKDEENDAL		VCKNLQFYLNKMKTFEEPPFEKEANII		RTTDLLTDWEKTKPVTGNLRPEEALQA
	>sp|Q8IX03|KIBRA_HUMAN		>sp|Q8TD26|CHD6_HUMAN		>gi|105990532|ref|NP_000375.2|		>gi|158517847|sp|P08603.4|CFAH_HUMAN
	QERYRLEEPGTEGKQLGQAVNTAQGCG		SSFQESPSTNTESRKDVITISISKDGN		KDLKNIKIPSRFSTPEFTILNTFHIPS		GPNSVQCYHFGLSPDLPICKEQVQSCG
	>sp|Q96QU8|XPO6_HUMAN		>sp|P62191|PRS4_HUMAN		>gi|1703025|sp|P01009.3|A1AT_HUMAN		>sp|Q8WZ42|TITIN_HUMAN
	LLRMFQQTFYLLQKITKDNNAHTVKSR		IVFIDEIDAIGTKRYDSNSGGEREIQR		LEDVKKLYHSEAFTVNFGDTEEAKKQI		PFVETSEALVIREPITVPERPEDLEVK
	>sp|Q8WZ42|TITIN_HUMAN		>sp|Q15154|PCM1_HUMAN		>sp|Q9P2P6|STAR9_HUMAN		>sp|P21817|RYR1_HUMAN
	KLTIKAIKDTEAQKVSTQKTSEITPQK		ERMKTEAESNSNMRCTCRIIEDGDGAG		LLYPSEAGCPVGQTRTNTFEQGTQTLG		EGAGGLGDMGDTTPAEPPTPEGSPILK
	>sp|Q96QT4|TRPM7_HUMAN		>sp|P09884|DPOLA_HUMAN		>sp|Q2NKQ1|SGSM1_HUMAN		>sp|Q9Y4C1|KDM3A_HUMAN
	GTGRAADLLAYIHKQTEEGGNLPDAAE		EKKNVKVEVAATERTLLGFFLAKVHKI		LDYEKSVYWDYAMTIRLEEIVYLHCHQ		SRLPNYFVRPDLGPKMYNAYGLITPED
	>sp|Q8WZ42|TITIN_HUMAN		>sp|P20929|NEBU_HUMAN		>sp|P78527|PRKDC_HUMAN		>sp|P20929|NEBU_HUMAN
	PQTGLRVTRFEISKLTEHQEYKIRVCA		SDAVYHYDYVHSVRGKVAPTTKTVDLD		NLSSQVPLKRLLNTWTNRYPDAKMDPM		ATEYASDQKYRQHPSNFQFKKLTDSMD
	>sp|Q8N431|RGF1C_HUMAN		>sp|Q9C0D2|K1731_HUMAN		>gi|105990532|ref|NP_000375.2|		>sp|Q6UB98|ANR12_HUMAN
	CANRLPNGHVNFEKFLELAKQVGEFIT		KDSETLSRALSHDRQLISQDARKISET		KGTYGLSCQRDPNTGRLNGESNLRFNS		LESSESQMSFSQSPFLSIAKSPALHER
	>gi|119370332|sp|P01024.2|CO3_HUMAN		>sp|Q14204|DYHC1_HUMAN		>sp|Q8WZ42|TITIN_HUMAN		>sp|Q14204|DYHC1_HUMAN
	RRRSVQLTEKRMDKVGKYPKELRKCCE		QTPSWLGLPNNAERVLLTTQGVDMISK		IEKGKPLILEGTFTGTPPISVTWKKNG		GKTMTLFSALRALPDMEVVGLNFSSAT
	>sp|Q7Z7A1|CNTRL_HUMAN		>sp|Q13535|ATR_HUMAN		>sp|Q8WXH0|SYNE2_HUMAN		>sp|Q9P2P6|STAR9_HUMAN
	LSCTKEKTKNAVEKFTDAKRSLLQTES		SEIANVFDFPDLNRFLTRTLQVLLPDL		SEIHMTLQPTAGGTSKNEGTITTSENR		GDPHIPTSPEGVAPTSGHDRRPQFRGP
	>sp|Q8WXH0|SYNE2_HUMAN		>sp|Q9Y6U3|ADSV_HUMAN		>sp|Q6YHK3|CD109_HUMAN		>sp|Q7Z2Y8|GVIN1_HUMAN
	AIIHALRPDLIDMKSVKHRSNKDNLRE		QMDDYLGGKPVQNRELQGYESNDFVSY		GFMVPSEAISLSETVKKVEYDHGKLNL		NFFHRFGSHVNQGPLHLGGIYWWKAIS
	>sp|Q8TD26|CHD6_HUMAN		>sp|Q8IZT6|ASPM_HUMAN		>sp|Q9NR48|ASH1L_HUMAN		>gi|4502261|ref|NP_000479.1|
	NKVLLRVRMLYYLKAEILGEAAEKAFE		KIKAIRLSLQVVNREIREENKLYKRTA		TIYIGKRRGRKPKTVLNGILSGSPTSL		VSNKTEGRITDVIPSEAINELTVLVLV
	>sp|Q04446|GLGB_HUMAN		>sp|Q6N022|TEN4_HUMAN		>sp|Q9P2P6|STAR9_HUMAN		>sp|P43250|GRK6_HUMAN
	SYTDYRVGTALPGKFKIVLDSDAAEYG		EVQKQLKAFVTLERFDQLYGSTITSCQ		DGPVFSRNPEGSRTLSPSRGKESRTLP		VAFLDGVAEYEVTPDDKRKACGRQLTQ
	>sp|O95996|APC2_HUMAN		>sp|Q9H9T3|ELP3_HUMAN		>sp|Q7L2E3|DHX30_HUMAN		>sp|Q6P444|MTFR2_HUMAN
	STPEDAPAGPPPRKTSDAVVQTEEVAA		TSNNIYEAVKYSERSLTKCIGITIETR		HVIVDEVHERDVNTDFLLILLKGLQRL		IFHPLRLVRDPLSPAVRQKETVKNDLP
	>sp|Q8WZ42|TITIN_HUMAN		>sp|O15020|SPTN2_HUMAN		>sp|Q9NZM3|ITSN2_HUMAN		>sp|Q9H9T3|ELP3_HUMAN
	QLVGTNEWSRCTEKMIKVRQYTVKEIR		KQEMEAFGKKAANRSWQNVYCVLRRGS		ERKAEEKQRKDKDTLKAEEKKRETASV		PHISFTGNICVYCPGGPDSDFEYSTQS
	>sp|Q7Z7A1|CNTRL_HUMAN		>sp|Q8WZ42|TITIN_HUMAN		>sp|Q8WZ42|TITIN_HUMAN		>sp|Q8N7Z5|ANR31_HUMAN
	ARLNLRDAEANQLKEELEKVTRLTQLE		DHAPRITLRMRSHRVPCGQNTRFILNV		ANLKVKELPLIFITPLSDVKVFEKDEA		KDLCMKRLLERYIPKHQKCLTSAQRSS
	>sp|Q8IUH3|RBM45_HUMAN		>sp|Q92616|GCN1L_HUMAN		>sp|Q8WXE9|STON2_HUMAN		>sp|Q6ZRI0|OTOG_HUMAN
	RFGNLIEVYLVSGKNVGYAKYADRISA		XMAADTQVSETLKRFAGKVTTASVKER		EKKKYQPKPAVAHTAEREQVIKLGTTN		ALTPAAPLTTALNPPVTATEEPVVSPG
	>sp|P20929|NEBU_HUMAN		>sp|Q8WZ42|TITIN_HUMAN		>sp|Q9BXT5|TEX15_HUMAN		>sp|Q13490|BIRC2_HUMAN
	AKKCQELVSDVDYKNYLHQWTCLPDQN		TGTYIIEAVNVCGRATAVVEVNVLDKP		LKTEQCSSGNCLHTDGNETNVTENYEL		STEEARFLTYHMWPLTFLSPSELARAG
	>sp|P20929|NEBU_HUMAN		>sp|Q8IYB3|SRRM1_HUMAN		>sp|P20929|NEBU_HUMAN		>sp|Q9C0D2|K1731_HUMAN
	FSPNKYKEKFEKTKGQPYASTTDTPEL		LEKHLREKALRSMRKAQVSPQSXXXXX		DKIYRQPPDRFKFTSVTDSLEQVLAKN		VWETETGHGIMEEPELTLISTTDTSIA
	>sp|Q8WZ42|TITIN_HUMAN		>sp|P46821|MAP1B_HUMAN		>sp|Q6P4R8|NFRKB_HUMAN		>sp|Q8IX03|KIBRA_HUMAN
	KAQVKELSSTAQLKVLEADPYFTVKLH		DSESPIEKVLSPLRSPPLIGSESAYES		PSSTPTGTTVVKVTPDLKPTEASSSAF		LKIQLAKLDSEAWPGVLDSERDRLILI
	>gi|105990532|ref|NP_000375.2|		>sp|Q9P2D3|HTR5B_HUMAN		>sp|Q8WZ42|TITIN_HUMAN		>sp|Q6N022|TEN4_HUMAN
	TAQEIIKSQAIATKKIISDYHQQFRYK		TFLSHVLDLVSHPRATQTHVEAVYSRR		RAENRFGIGPPVETIQRTTARDPIYPP		PGYKSVLRISLTHPTIPFNLMKVHLMV
	>sp|P20929|NEBU_HUMAN		>sp|Q9BX26|SYCP2_HUMAN		>sp|P21817|RYR1_HUMAN		>sp|Q76L83|ASXL2_HUMAN
	FTYAMDTMEQALNKSNKLNMDKRLYTE		TNVAESLISQINKRYKTKDDIKSTRKL		LRHAHSRMYLSCLTTSRSMTDKLAFDV		VQAFSEENSIEGTPSKCYCRLKAMIMC
	>sp|Q6YHK3|CD109_HUMAN		>sp|Q5TB80|CE162_HUMAN		>sp|Q96DN5|TBC31_HUMAN		>sp|Q9BTC0|DIDO1_HUMAN
	YIEDDGEIISDVLKIPVQLVFKNKIKL		FDLQPVSSEKVAERKETEFFSSLPLKM		RQRLTARARHRCQTPHLLAAXXXXXXX		SRTKLHNESKKTAPRQEAIPDLEDSPP
	>sp|P49454|CENPF_HUMAN		>sp|Q92954|PRG4_HUMAN		>sp|Q96QT4|TRPM7_HUMAN		>sp|Q8ND82|Z280C_HUMAN
	NLQSKINHLETCLKTQQIKSHEYNERV		TSPKITTAKPINPRPSLPPNSDTSKET		IDIGLVIEYLMGGTYRCTYTRKRFRLI		SEDVPQINPSTSLPLIGSPPVTSSQVM
	>sp|Q9NS87|KIF15_HUMAN		>sp|Q9Y2K3|MYH15_HUMAN		>sp|O15020|SPTN2_HUMAN		>sp|Q8ND82|Z280C_HUMAN
	LTKKEALIQELQHKLNQKKEEVEQKKN		FQLELLEAKAELERKLSEKDEEIENFR		TTWDGTQPRPPPSTQAPSVNGVCTDGE		KAEHKAQHRTFIKPKELEGLPPGAKVT
	>sp|Q8TCU4|ALMS1_HUMAN		>sp|Q9BXT5|TEX15_HUMAN		>sp|Q4KWH8|PLCH1_HUMAN		>sp|Q8WZ42|TITIN_HUMAN
	RVFLAIQKNKPISKKEMIQRSKRIYEQ		HTSLQLITKVGEERKGPLPKSYAIICN		MQSGTQMIKLKRGTKGLVRLFYLDEHR		GSDAHFRVRVVGKPDPECEWYKNGVKI
	>sp|Q9C0D2|K1731_HUMAN		>sp|Q8WXH0|SYNE2_HUMAN		>sp|Q8WZ42|TITIN_HUMAN		>sp|Q92616|GCN1L_HUMAN
	ESGKIQEPFSAMSKSTVSTSHSIISQM		TLPSVSLVEETEERLVERISFYQQIKR		CIVSNEAGKASCTTHLYIKAPAKFVKR		YRGDTLLQALDLLPLLIQTVEKAASQS
	>sp|P46100|ATRX_HUMAN		>sp|Q8N7Z5|ANR31_HUMAN		>sp|Q92736|RYR2_HUMAN		>sp|Q96QU4|FRG2B_HUMAN
	SGSGSNSDMMENSKEEGTSSSEKSKSS		KQSTLDQIYSTGLRKGNLHNVKDPNTN		RTREGDSMALYNRTRRISQTSQVSVDA		QDLAQVWAQQIHSPLTCEQLTLLTRLR
	>sp|Q9Y485|DMXL1_HUMAN		>sp|Q14204|DYHC1_HUMAN		>sp|Q7Z5L2|R3HCL_HUMAN		>sp|Q8WZ42|TITIN_HUMAN
	NELFRIVAHPLNEKMWSAVFGGGAHVP		IDTVALKHFPNIDREKAMSRPILYSNW		YQKKGFDIKWVDDTHALGVFSSPITAR		CRIAVPITVITLGPPSKPKGPIRFDEI
	>sp|Q15046|SYK_HUMAN		>sp|Q53EL6|PDCD4_HUMAN		>sp|Q14204|DYHC1_HUMAN		>sp|Q9UPV0|CE164_HUMAN
	PPFRRINMVEELEKALGMKLPETNLFE		KATVLLSMSKGGKRKDSVWGSGGGQQS		AAPLHSVLSNVEVTLNVLADSVLMEQP		PTSTQWAWDSGQGPRLPSSVAQTVDDF
	>sp|Q8NCX0|CC150_HUMAN		>sp|Q709C8|VP13C_HUMAN		>sp|Q6N022|TEN4_HUMAN		>sp|Q02750|MP2K1_HUMAN
	KQIEKELKQMELIKDQYQKKNYEQSLS		QARLFAWADPTGTRKLTWTYAANVGEH		SDSNSRRVFKIKSTVVVKDLVKNSEVV		FAGWLCSTIGLNQPSTPTHAAGVXXXX
	>sp|P46100|ATRX_HUMAN		>sp|P42696|RBM34_HUMAN		>sp|P49454|CENPF_HUMAN		>sp|Q09666|AHNK_HUMAN
	QVNSESDSDSEESKKPRYRHRLLRHKL		ALKRNGAQIADGFRIRVDLASETSSRD		RVENLERELEIARTNQEHAALEAENSK		KGPNVKGEYDVTMPKVESEIKVPDVEL
	>sp|Q8N3Y7|RDHE2_HUMAN		>sp|P19113|DCHS_HUMAN		>sp|Q8IWI9|MGAP_HUMAN		>sp|Q8TD57|DYH3_HUMAN
	ATRVHAYTCDCSQKEGVYRVADQVKKE		TTRDDILRDWNLIRDAATLILSQHCTS		LSPGKMEDISPVQTDALDSVRERLHGG		TRIKLAFKTSIFSPMKKEVKTSLTFPG
	>sp|Q8WZ42|TITIN_HUMAN		>sp|Q9H0W5|CCDC8_HUMAN		>sp|Q8NA70|FA47B_HUMAN		>sp|Q09666|AHNK_HUMAN
	IVEGFQPISVVWLKDRGEVIRESENTR		APADQGAEAADNQREEAADNQRAGAPA		EAGVSHLCLEPPNTHRVSSFLLQVLKL		RSNSFSDEREFSGPSTPTGTLEFEGGE
	>sp|P41252|SYIC_HUMAN		>sp|Q14204|DYHC1_HUMAN		>sp|Q9Y4C1|KDM3A_HUMAN		>sp|Q8NEY1|NAV1_HUMAN
	KQLYDKGLVYRGVKVMPFSTACNTPLS		WMNGLSVYQIKVHRKYTGEDFDEDLRT		XXXXXXXXXXMVLTLGESWPVLVGRRF		ELSSGGGDEGADEPRGAGRKAAAADGR
	>sp|Q8TCU4|ALMS1_HUMAN		>sp|Q14980|NUMA1_HUMAN		>sp|Q9P0L2|MARK1_HUMAN		>sp|Q13490|BIRC2_HUMAN
	KPVSLSSSYFHREKSNIFSPQELPGSH		ATSKEVARLETLVRKAGEQQETASREL		PEVDVWSLGVILYTLVSGSLPFDGQNL		VSASLGSTSKNTSPMRNSFAHSLSPTL
	>sp|P43250|GRK6_HUMAN		>gi|105990532|ref|NP_000375.2|		>sp|Q7L2E3|DHX30_HUMAN		>sp|Q92954|PRG4_HUMAN
	CKDVLDIEQFSTVKGVELEPTDQDFYQ		LQTFLDDASPGDKRLAAYLMLMRSPSQ		AIEQHPVVVISGDTGCGKTTRIPQLLL		ETPHMLLRPHVFMPEVTPDMDYLPRVP
	>sp|Q92736|RYR2_HUMAN		>sp|Q92736|RYR2_HUMAN		>sp|Q7Z5L2|R3HCL_HUMAN		>sp|Q09666|AHNK_HUMAN
	ICAPGDQELIALAKNRFSLKDTEDEVR		LLIDIHLSSYATARLMMNNEYIVPMTE		CLQKTNRVCSKRGTTESKEVLSQGQQQ		KISMQDVDLSLGSPKLKGDIKVSAPGV
	>sp|Q8WXH0|SYNE2_HUMAN		>sp|Q8TCU4|ALMS1_HUMAN		>sp|P46821|MAP1B_HUMAN		>sp|Q9C091|GRB1L_HUMAN
	QKKMWDELDLWHSKLNELDSEVQDIVE		GRRQSQKLPVDFERSFQEEKPLERSDF		TADANIDSEDESETIPTDKTVTYKHMD		DIPAGFLLVGAKSPNLPEHILVCAVDK
	>gi|105990535|ref|NP_000121.2|		>sp|Q9BYB0|SHAN3_HUMAN		>sp|Q7Z494|NPHP3_HUMAN		>sp|Q8NA70|FA47B_HUMAN
	NLKKITREQRRHMKRWEYFIAAEEVIW		EPGAALGPLPYPERQKRARSMIILQDS		EISENAYGADHPYTARELEALATLYQK		KPDEPDILDGLYGPIAFKDFILSKGYR
	>sp|Q8IZT6|ASPM_HUMAN		>sp|Q6UB98|ANR12_HUMAN		>sp|Q8TC12|RDH11_HUMAN		>sp|Q96DN5|TBC31_HUMAN
	AYKTLHDTRTHFLKTKAAVISLQSAYR		EKYKTKDSAKELQRSVEFDREFWKENF		PQQGAQTSLHCALTEGLEILSGNHFSD		QRLTARARHRCQTPHLLAAXXXXXXXX
	>sp|P15918|RAG1_HUMAN		>sp|Q9NR48|ASH1L_HUMAN		>sp|Q8N7Z5|ANR31_HUMAN		>sp|O94953|KDM4B_HUMAN
	VFEEAKPNSELCCKPLCLMLADESDHE		SPSAISTGTLVSKREVELEKNTKEEED		TWLKDLLGGNSYVTWNYAWSKVTYLGK		AERKFNAAAARTEPYCAICTLFYPYCQ
	>gi|4502261|ref|NP_000479.1|		>sp|Q4KWH8|PLCH1_HUMAN		>sp|Q92954|PRG4_HUMAN		>sp|O60706|ABCC9_HUMAN
	MVLILPKPEKSLAKVEKELTPEVLQEW		QLQGLKGLFNKNPRHSSSENNSHYVRK		KKPKTMPRVRKPKTTPTPRKMTSTMPE		AFASLSLFHILVTPLFLLSTVVRFAVK
	>sp|Q5SYE7|NHSL1_HUMAN		>sp|Q6V0I7|FAT4_HUMAN		>sp|Q14204|DYHC1_HUMAN		>sp|Q8WZ42|TITIN_HUMAN
	PGGSVKPKIMSPEKSHRVISPSSGYSS		HLTVKAFNVPDEERCSFATVNIQLKGT		DVFPGVQYHRGEMTALREELKKVCQEM		GKDSCSAQILILEPPYFVKQLEPVKVS
	>sp|Q96SB8|SMC6_HUMAN		>sp|Q9P2R6|RERE_HUMAN		>sp|Q9Y2K7|KDM2A_HUMAN		>sp|Q8TEX9|IPO4_HUMAN
	VDNQKRGKRHYEEKQKEHLDTLNKKKR		EKEKEREREREREREAERAAKASSSAH		SHTRLENMVQRPSTVDFIDWVDNMWPR		PIVAAEPPPGQLDPEDQDSEEEELEIE
	>sp|Q9BX26|SYCP2_HUMAN		>sp|Q9BYB0|SHAN3_HUMAN		>sp|Q9Y485|DMXL1_HUMAN		>gi|121039|sp|P01857.1|IGHG1_HUMAN
	PKKQQKVFCAETEKELSKQWKNSSLLK		ELSSRLQQLNKDTRSLGEEPVGGLGSL		QPFDALNIEECSLTQQNKSTVDVAFQD		GTAALGCLVKDYFPEPVTVSWNSGALT
	>sp|Q14204|DYHC1_HUMAN		>sp|Q9NZM3|ITSN2_HUMAN		>sp|Q8WZ42|TITIN_HUMAN		>sp|Q92954|PRG4_HUMAN
	YQVGVHYELTEEEKFYRNALTRMPDGP		MKQPPMFSPLISARFGMGSMPNLSIPQ		MTEKSTILEILESTIEDYAQYSCLIEN		KSPDESTPELSAEPTPKALENSPKEPG
	>sp|Q9UJV9|DDX41_HUMAN		>sp|Q8TCU4|ALMS1_HUMAN		>sp|Q92616|GCN1L_HUMAN		>sp|Q6YHK3|CD109_HUMAN
	YVPLRQRRQLLLQKLLQRRRKGAAEEE		PYQNMDKTKTDYTRIKSLSINVNLGNK		MTTETASEDDNFGTAQSNKAIITALGV		HLLCVCTAALAVAPGPRFLVTAPGIIR
	>sp|Q96K76|UBP47_HUMAN		>sp|Q03164|KMT2A_HUMAN		>sp|P49454|CENPF_HUMAN		>sp|Q2M329|CCD96_HUMAN
	KSTYMFDLLLETRKPDQVFQSYKPGEV		SPGGSPSSPSSGQRSASPSVPGPTKPK		QEDTSAHQNVVAETLSALENKEKELQL		EGPGEPGRPAEPQPEPEEPAEVGAEEP
	>sp|Q8NF91|SYNE1_HUMAN		>sp|Q6ZRI0|OTOG_HUMAN		>sp|Q8WZ42|TITIN_HUMAN		>sp|P20929|NEBU_HUMAN
	AEDHTRALHRLIAKSRELYEKTEDESF		APPRPAQHTTMATRSPALPPETPAAAS		TVNMLEESDSGDYTCIATNMAGSDECS		LSKKGYDLRTDAIPIRAAKAARQAASD
	>sp|Q2NKQ1|SGSM1_HUMAN		>sp|Q8TCU4|ALMS1_HUMAN		>sp|P21817|RYR1_HUMAN		>sp|P46821|MAP1B_HUMAN
	DVVMEGWRSSETEKHGQADSEDNLSEE		FASSSSVQQVTFSRGTDGQPLLLPYKP		NHYERCWKYYCLPTGWANFGVTSEEEL		AAVMAAAGIAAIGPAKELEAERSLMSS
	>sp|O95359|TACC2_HUMAN		>sp|Q9HDC5|JPH1_HUMAN		>sp|Q9HD20|AT131_HUMAN		>sp|P78527|PRKDC_HUMAN
	LTKICDELIAKMGKSXXXXXXXXXXXX		DAELAGKKKGGLFRRGSLLGSMKLRKS		ALTCTPEYDPSKATFVKVVPTPNNGST		AVQHSVEEITDNYPQAIVYPFIISSES
	>sp|Q14980|NUMA1_HUMAN		>sp|P33176|KINH_HUMAN		>sp|Q03164|KMT2A_HUMAN		>sp|P21817|RYR1_HUMAN
	ALQQVQEKEVRAQKLADDLSTLQEKMA		TAIGVIGNFTDAERRKCEEEIAKLYKQ		IFAMRKIYRGEELTYDYKFPIEDASNK		AGATPLAPPGLQPPAEDEARAAEPDPD
	>sp|O95447|LCA5L_HUMAN		>sp|Q587J7|TDR12_HUMAN		>sp|Q92831|KAT2B_HUMAN		>sp|Q03164|KMT2A_HUMAN
	NSIKPSSPTEGKRKIIIXXXXXXXXXX		CVKLLQFLNPDPLRADGISDLQQLQKL		SGLEANPGEKRKMTDSHVLEEAKKPRV		QVSQPALVIPPQPPTTGPPRKEVPKTT
	>sp|Q13535|ATR_HUMAN		>sp|Q8NF91|SYNE1_HUMAN		>sp|O94915|FRYL_HUMAN		>sp|Q8TCU4|ALMS1_HUMAN
	GSATPEEYNTVVQKPRQILCQFIDRIL		VQCLKTWFETQEKRLKQQHRIGDQASV		QLSEELARAYPELTLAIFSEISQRIQT		VQQVTFSRGTDGQPLLLPYKPSGSTKM
	>sp|Q8WZ42|TITIN_HUMAN		>sp|Q8WZ42|TITIN_HUMAN		>sp|Q7Z7G8|VP13B_HUMAN		>sp|Q6UB99|ANR11_HUMAN
	QSTTFECQITGTPKIRVSWYLDGNEIT		NGGSPIQGYIIEKRRHDKPDFERVNKR		GVASDYKCIDPGKTLPEALDYCTVWLQ		YGLPSPKVDALHCPPAAVVTVTPSPEG
	>sp|P41252|SYIC_HUMAN		>sp|Q7Z494|NPHP3_HUMAN		>sp|Q9C0D2|K1731_HUMAN		>sp|Q9Y485|DMXL1_HUMAN
	QCRAIVMRYSAEWKSTVSRLGRWIDFD		TPLFSHSLWSNTVRCYLIYTDETQPEM		SVETARKQLLEYQTMLKGRCPSVSAPS		SCGADGTMKMRILPDQFSPLNEVLKND
	>sp|O95359|TACC2_HUMAN		>sp|Q14204|DYHC1_HUMAN		>sp|Q12772|SRBP2_HUMAN		>gi|1703025|sp|P01009.3|A1AT_HUMAN
	SDFPPTPVAEVAPKAQEGESTLEIRKM		FNCDETFDFQAMGRIFVGLCQVGAWGC		AALAYHRLHQLHITGKLPAGSACSDVH		EDFHVDQVTTVKVPMMKRLGMFNIQHC
	>sp|Q14204|DYHC1_HUMAN		>sp|Q7L2E3|DHX30_HUMAN		>sp|O95359|TACC2_HUMAN		>sp|Q99996|AKAP9_HUMAN
	FEGDEYATLMTQCKEGAQKEGLMLDSH		PMCVNPTPGGTISRASRDLLKEFPQPK		TQACASGDLPEAGTTRTFSVVAGDLVL		TEVQESKKACMFEPLPIKLSKSIASQT
	>sp|O60706|ABCC9_HUMAN		>sp|Q8TEA1|NSUN6_HUMAN		>sp|P78527|PRKDC_HUMAN		>sp|Q9P2P6|STAR9_HUMAN
	YSTERLKKTNEILKGIKLLKLYAWEHI		SAVPLPDTDMDSLREARREDMLRLANK		RLVSLLLNPAVLSTASLGSSQGSVIHF		LGSPLKRQQNTRDPDTMVPLTDFSPVM
	>sp|P78527|PRKDC_HUMAN		>gi|105990535|ref|NP_000121.2|		>sp|O60706|ABCC9_HUMAN		>sp|Q8TCU4|ALMS1_HUMAN
	YMTLADFCDQQLRKEEENASVIDSAEL		NSSPRSKKLRLKFRDVKCIPDDDEDSY		ILQKVVMTAFADRTVVTIAHRVSSIMD		PDSHLTEEALKVSPVSIPAEQKTGIPI
	>sp|Q96QT4|TRPM7_HUMAN		>sp|O60706|ABCC9_HUMAN		>sp|Q8WZ42|TITIN_HUMAN		>sp|Q92616|GCN1L_HUMAN
	HQDIDVAILTALLKGTNASAFDQLILT		SNVNESEPSFEATRSRNRYSVAYAAQK		TVQWMKDDQELQITDRIKIQKEKYVHR		LVAEKMIWWANKDPLPPLDPQAIKPIL
	>sp|Q8WZ42|TITIN_HUMAN		>sp|Q9P2P6|STAR9_HUMAN		>sp|Q9C0D2|K1731_HUMAN		>sp|Q8NF91|SYNE1_HUMAN
	VRAGGSARIHIPFKGRPTPEITWSREE		PHLRGYSSGKSVARTSLQAEDSNQKAS		SQIQRVILGAKEGTQEFVHTESELEKR		TKMEAIELKLSESPEPGRSPESQMAEH
	>sp|Q03164|KMT2A_HUMAN		>sp|Q8IUH3|RBM45_HUMAN		>gi|4502503|ref|NP_000706.1|		>sp|Q92616|GCN1L_HUMAN
	WFTPGSQTERGRNKDKAPEELSKDRDA		NGVRLKVMLADSPREESNKRQRTYXXX		TLTCNSDGEWVYNTFCIYKRCRHPGEL		AERLWSMMGLDLQPDLCSLLIDDVIYH
	>sp|Q7Z7G8|VP13B_HUMAN		>sp|P21817|RYR1_HUMAN		>sp|P21817|RYR1_HUMAN		>sp|Q8WZ42|TITIN_HUMAN
	YKPQLSVCNPHSGKEYFRVPDSATFSI		AHSRMYLSCLTTSRSMTDKLAFDVGLQ		PPSALPAGAPPPCTAVTSDHLNSLLGN		GQASCTTRLFVKEPAAFLKRLSDHSVE
	>sp|Q8WZ42|TITIN_HUMAN		>sp|Q8WZ42|TITIN_HUMAN		>sp|Q96JB1|DYH8_HUMAN		>sp|Q03164|KMT2A_HUMAN
	VHNPTAEAMTITWKPPLYDGGSKIMGY		DGGAKVKNYVIDKRESTRKAYANVSSK		ISVMKRELPRHPPTFDNLYEYFISRSR		LHSGTRFDMHKRSPLLRAPRFTPSEAH
	>sp|P78527|PRKDC_HUMAN		>sp|Q96G97|BSCL2_HUMAN		>sp|O15020|SPTN2_HUMAN		>sp|O94929|ABLM3_HUMAN
	SYSFKDTSTGHKNKEFVARIKSKLDQG		FSYMQWVWGGIWPRHRFSLQVNIRKRD		TSALSIQNYHLECTETQAWMREKTKVI		TGEVISALGRTYHPKCFVCSLCRKPFP
	>sp|Q8WXH0|SYNE2_HUMAN		>sp|O95996|APC2_HUMAN		>sp|Q13535|ATR_HUMAN		>sp|Q9BTC0|DIDO1_HUMAN
	NRGGDPHSEAPFAKSDNQPSTEKAMEP		CRGPEGGRREAGSRAHPLLRLKAAHAS		LFKSKSPAIFGVLTKELLQLFEDLVYL		SDSEEQQESARAVPEKSTAPLLDVFSS
	>sp|Q9NS87|KIF15_HUMAN		>sp|P42338|PK3CB_HUMAN		>sp|Q14008|CKAP5_HUMAN		>sp|P54577|SYYC_HUMAN
	EHLVTKLNEDREVKNAEILRMKEQLRE		LLPTGIYIQLEVPREATISYIKQMLWK		SPPAPTRGISKHSTSGTDEGEDGDEPD		LQDRLVVVLCNLKPQKMRGVESQGMLL
	>sp|Q8IX03|KIBRA_HUMAN		>sp|Q4KWH8|PLCH1_HUMAN		>sp|Q9Y485|DMXL1_HUMAN		>gi|105990532|ref|NP_000375.2|
	QQEYQQLHAVWEHKLGSQVSLVSGSSS		EMVEIKDSVSEATRDQDGVLRRTTRSL		PAYRAQLLHQGLSTSHFAWAFHSVAEE		KGLLIFDASSSWGPQMSASVHLDSKKK
	>sp|Q9C0D2|K1731_HUMAN		>sp|Q8IX03|KIBRA_HUMAN		>sp|Q9BXT5|TEX15_HUMAN		>sp|Q14980|NUMA1_HUMAN
	QLDLQREVLHYSQKAQEKLLVQRQTAL		FGINSNNQLAEKVRLRLRYEEAKRRIA		SSCKKLKVDMKDVTKINREKATFKHPR		SARRSQAGVSSGAPPGRNSFYMGTCQD
	>sp|Q15154|PCM1_HUMAN		>sp|Q8TD26|CHD6_HUMAN		>sp|Q9P2D3|HTR5B_HUMAN		>sp|Q15154|PCM1_HUMAN
	ILEDEQPLNSAAHKESPPTVDSTQQPN		VKKLQSILKPMMLRRLKDDVEKNLAPK		KGVRQQAVQLNIFTAVLSALKGLAENK		VSQSRKPSASERLPDEKVELFSKMRVL
	>sp|Q7Z7G8|VP13B_HUMAN		>sp|Q9NR48|ASH1L_HUMAN		>sp|Q6N022|TEN4_HUMAN		>gi|105990532|ref|NP_000375.2|
	NESKWDLWLFEGEKIVLQVPAGKIIIP		FKQGLSVSPFPKKRGRPKRQMRSPVKM		LAETLYDTTKVSFTYDETAGMLKTINL		VPESQLTVSQFTLPKSVSDGIAALDLN
	>sp|P20929|NEBU_HUMAN		>sp|P33176|KINH_HUMAN		>sp|Q8TEX9|IPO4_HUMAN		>sp|Q92954|PRG4_HUMAN
	VGSFEDPYHSHCMKVTAQNSDKNYKAE		EHEKLKATDQEKSRKLHELTVMQDRRE		ELCGVLKAVLQRKTACQDTDEEEEEED		KPKDRATNSKATTPKPQKPTKAPKKPT
	>sp|Q13813|SPTN1_HUMAN		>sp|Q14204|DYHC1_HUMAN		>sp|Q13490|BIRC2_HUMAN		>sp|Q9C091|GRB1L_HUMAN
	LRECEDVMDWINDKEAIVTSEELGQDL		EMFAWKMVVLSLPRIQSQRYQVGVHYE		RDLVKQTVQSKILTTGENYKTVNDIVS		VKQEVIKESKVEEPRKRETVSIMLTKY
	>sp|Q96DN5|TBC31_HUMAN		>sp|Q8IUI8|CRLF3_HUMAN		>sp|Q5T890|RAD26_HUMAN		>sp|Q6YHK3|CD109_HUMAN
	LPENHTAFSTLIDKGTHVAFLNLQKKY		XXXXXXXXXXXXMRGAMELEPELLLQE		CRSGQKRRNCCYKTNSHGETVKTLYLS		LALITYALSSVGSPKAKEALNMLTWRA
	>sp|Q8NEY1|NAV1_HUMAN		>sp|Q07283|TRHY_HUMAN		>sp|Q8WZ42|TITIN_HUMAN		>sp|Q9P275|UBP36_HUMAN
	RKLVESDSDINANKEELLRVLDWVPKL		QDRDRKFREEEQLRQEREEQQLSRQER		AGKTAGPDCNFRVTDVIEGTEVQFQVR		AASALQEGQTQRQPGSPMYRREGQAQL
	>sp|Q96RL7|VP13A_HUMAN		>sp|Q03164|KMT2A_HUMAN		>sp|Q96LX7|CCD17_HUMAN		>sp|Q02539|H11_HUMAN
	GGLIPVHSLNLLLKSIGATLTDVQDVV		SQSNNYQNLPVQDRNLMLPDGPKPQED		LQRSQTRRGRAGATSGELPVVEAENRR		KSSKNPKKPKTVKPKKVAKSPAKAKAV
	>sp|Q9Y2K7|KDM2A_HUMAN		>sp|Q92736|RYR2_HUMAN		>sp|Q6N022|TEN4_HUMAN		>sp|Q8WZ42|TITIN_HUMAN
	TWYKWCCDKRLWTKIDLSRCKAIVPQA		AELLILDEFTTLARDLYAFYPLLIRFV		LETRNLGKQPFLGTLQDNLIEMDILGA		QTVTLQAAVRGSEPISVTWMKGQEVIR
	>sp|Q9Y485|DMXL1_HUMAN		>sp|Q13813|SPTN1_HUMAN		>sp|Q16647|PTGIS_HUMAN		>sp|Q8WZ42|TITIN_HUMAN
	YAPKHQLLISGGRKGFTYVFDLCQRQQ		FEEFQTDMAAHEERVNEVNQFAAKLIQ		YALDFGKDAASFLTRMKEKHGDIFTIL		EPTPLPQFPFADTPDTYKSEAGVEVKK
	>sp|Q8NF91|SYNE1_HUMAN		>sp|Q13813|SPTN1_HUMAN		>sp|Q6ZRI0|OTOG_HUMAN		>sp|Q03164|KMT2A_HUMAN
	QIEHLIQPLHRDGKLSLDQALVKQSWD		GVKVLETAEDIQERRQQVLDRYHRFKE		GQLAGLCGNFDLKTINEMRTPENLELT		SSIGSMLAQADKLPMTDKRVASLLKKA
	>sp|O94953|KDM4B_HUMAN		>sp|P35240|MERL_HUMAN		>sp|Q9C0D2|K1731_HUMAN		>gi|300669605|sp|P04114.2|APOB_HUMAN
	CTPRHQDFDDLERKYWKNLTFVSPIYG		AEVLALKMAEESERRAKEADQLKQDLQ		YLGPTVKPDDKAKTLSYEPLSSATVST		XXXXXXXXXXXMDPPRPALLALLALPA
	>gi|1703025|sp|P01009.3|A1AT_HUMAN		>sp|Q8IX03|KIBRA_HUMAN		>sp|Q92736|RYR2_HUMAN		>sp|Q9UPV0|CE164_HUMAN
	EAFTVNFGDTEEAKKQINDYVEKGTQG		VSMSYPALHQKTLRVDVCTTDRSHLEE		VTAFFSSYWSIFMTLLHFVASVFRGFF		PTPPVSPEVRSTEPVAPPEQLSEAALK
	>sp|Q92574|TSC1_HUMAN		>sp|Q13813|SPTN1_HUMAN		>sp|O94856|NFASC_HUMAN		>sp|Q6IQ23|PKHA7_HUMAN
	NKHSDTTKEVEMMKAAYRKELEKNRSH		WEQIRTLAAERHARLNDSYRLQRFLAD		VVVNGRGDGPRSETKEFTTPEGVPSAP		KAKPKVEDEAPPRPPLPELYSPEDQPP
	>gi|105990532|ref|NP_000375.2|		>sp|Q96DN5|TBC31_HUMAN		>sp|Q96DN5|TBC31_HUMAN		>sp|Q9P2R6|RERE_HUMAN
	TKSKPTVSSSMEFKYDFNSSMLYSTAK		QEMELRRLDDEIGRKVYMRDREIAATA		VQQPAKSRESKMQTRILKQDLTGDFES		GELPPIEKPVDPPPFMFKPVKEEDDGL
	>sp|Q8WZ42|TITIN_HUMAN		>sp|Q8IZT6|ASPM_HUMAN		>sp|Q92736|RYR2_HUMAN		>sp|Q8IUH3|RBM45_HUMAN
	TVKDQTCPPSIDLKEFMEVEEGTNVNI		EIKNSTIKIQAMWRRYRAKKYLCKVKA		KYGDSVCYIQHVDTGLWLTYQSVDVKS		GSQLPQIQTDVVLPSCKKKAPAETPVK
	>sp|P20929|NEBU_HUMAN		>sp|Q2NKQ1|SGSM1_HUMAN		>sp|Q8WZ42|TITIN_HUMAN		>sp|Q01432|AMPD3_HUMAN
	VKENQKNFSSVLYKEDVSPGTAIGKTP		SARDYVESLHQNSRATLLYGKNNVLVQ		CAPITHYIIEKRETSRLAWALIEDKCE		EEDSKDALSLFTVPEDCPIGQKEAKER
	>sp|Q8WZ42|TITIN_HUMAN		>sp|Q8IX03|KIBRA_HUMAN		>sp|Q6IQ23|PKHA7_HUMAN		>sp|Q8WXE9|STON2_HUMAN
	GISGKPAPTIEWYKDDKELQTNALVCV		QAARDTQSKALTERLKLNSKRNQLVRE		VELRSYVSEPELATLSGDMAQPSLGLV		PPGSARSQPRDGWPMMLRIPEKKNIMS
	>sp|Q6IQ23|PKHA7_HUMAN		>sp|Q09666|AHNK_HUMAN		>sp|Q9BTC0|DIDO1_HUMAN		>sp|Q9UHL9|GT2D1_HUMAN
	GSSPPPRNLPSDYKYAQDRASHLKMSS		EVHAQLPSLEGDLRGPDVKLEGPDVSL		AEREEVAYDPEDETILEEAKVTVDDLP		KKVQRGEGGGRSLPRSSLEHGSDVYLL
	>sp|P42331|RHG25_HUMAN		>sp|Q9P2P6|STAR9_HUMAN		>sp|P46013|KI67_HUMAN		>sp|Q96SB8|SMC6_HUMAN
	EGIFRLPGQDNLVKQLRDAFDAGERPS		QPPLLETFYVTKSRDALTETALEIPAC		LEDTATSSKRRPRTRAQKVEVKEELLA		FDHKNETLSISVQPGEGNKAAFNDMRA
	>sp|Q8WXH0|SYNE2_HUMAN		>sp|O95359|TACC2_HUMAN		>sp|O94989|ARHGF_HUMAN		>sp|Q9C0D2|K1731_HUMAN
	ASVSCPELEGQIAKLEEQWLSLNKKID		EDSGVKAVSSADPRAPGESPCPVGEPP		SLDSQTSPDSPSSTPTPSPVSRRSASP		TQKSFPTKSNDTLPSSHREIPRLQDRL
	>sp|P20929|NEBU_HUMAN		>sp|Q8WZ42|TITIN_HUMAN		>sp|P78527|PRKDC_HUMAN		>sp|Q5SYE7|NHSL1_HUMAN
	FTSVPDTPDLLRAKRGQKLQSQYLYVE		EVQWNEPISDGGSRVIGYHLERKERNS		KSRFTKLNESTFDTQITKKMGYYKILD		GPVDGTASAEGREPSPQCGGSLSEESX
	>sp|Q8WZ42|TITIN_HUMAN		>sp|Q9Y4B4|ARIP4_HUMAN		>sp|Q9P2D3|HTR5B_HUMAN		>sp|Q09666|AHNK_HUMAN
	YTGGCQITNYIVQKRDTTTTVWDVVSA		LARAVKPHQIGGIRFLYDNLVESLERF		STLGPEEVRKSALTLVMGPLDNPNPIL		HLSVKGSGGEWKGPQVSSALNLDTSKF
	>sp|Q9NR48|ASH1L_HUMAN		>sp|Q9NZM3|ITSN2_HUMAN		>sp|Q9UBZ9|REV1_HUMAN		>sp|Q6V0I7|FAT4_HUMAN
	IGTDNNSTSDRAEKFCGQKKRRHSFEH		KANYERGNMELEKRRQALMEQQQREAE		HGGQYHVYYSRSKTTHIIATNLPNAKI		INGQLSYTIIQQMPRGNHFTIDEVKGT
	>gi|105990532|ref|NP_000375.2|		>sp|Q9BTC0|DIDO1_HUMAN		>gi|119370332|sp|P01024.2|CO3_HUMAN		>sp|P21817|RYR1_HUMAN
	FEKNRNNALDFVTKSYNETKIKFDKYK		PPVSDSEEQQESARAVPEKSTAPLLDV		SSLSVPYVIVPLKTGLQEVEVKAAVYH		ARPVTSPGQHLLAPEDVISCCLDLSVP
	>sp|Q92736|RYR2_HUMAN		>sp|Q92736|RYR2_HUMAN		>sp|Q7Z5L2|R3HCL_HUMAN		>sp|Q6UB99|ANR11_HUMAN
	YFHPPDEHLEHEDKQNRLRALKNRQNL		ALALREPDLEKVVRYLAGCGLQSCQML		VLSDSAVGIDLGSTGDTTEALHELRTA		DPAGHKSLCVNEVPSFYVPMVDVNDDF
	>sp|Q92616|GCN1L_HUMAN		>sp|Q15154|PCM1_HUMAN		>sp|Q8WZ42|TITIN_HUMAN		>sp|Q92616|GCN1L_HUMAN
	TQLVVRQASLHVWKIVVSNTPRTLREI		LPLRLPEMEPLVPRVKEVKSAQETPES		TPGPPYALAVVDVTKRHVDLKWEPPKN		GFCLPKKGVTSILPVLREGVLTGSPEQ
	>sp|Q8NF91|SYNE1_HUMAN		>sp|Q6ZRI0|OTOG_HUMAN		>sp|P46100|ATRX_HUMAN		>sp|P20929|NEBU_HUMAN
	IEQIIAQGEQLIEKSEPLDAAIIEEEL		SASIYNYNINTYARFCKCCREVGLQRR		GSSDDAERKQERETFSSAEGTVDKDTT		YKKGLAEQQAQFTPLADPPDIEFAKKV
	>sp|Q8N431|RGF1C_HUMAN		>sp|Q14204|DYHC1_HUMAN		>sp|Q8WZ42|TITIN_HUMAN		>sp|Q8WZ42|TITIN_HUMAN
	HIGPEEFVQAFVNKDPLASTKPCFSDK		DLLIIEEKIDLEVRSLETCMYDHKTFS		PFVVPDAPKAPEVTTVTKDSMIVVWER		PVVAPPIPLLLPTPEEKKPPPKRIEVT
	>sp|Q9P0K7|RAI14_HUMAN		>sp|Q92831|KAT2B_HUMAN		>sp|Q8IZT6|ASPM_HUMAN		>sp|O15020|SPTN2_HUMAN
	SEVVQIRSEVSQVKREKENIQTLLKSK		RQTIVELAKMFLNRINYWHLEAPSQRR		AFKIRKHYLHLRATVVSIQRRYRKLTA		EQAAALPPTLSRTPEVQSRVPTLERHY
	>sp|P46821|MAP1B_HUMAN		>sp|O94953|KDM4B_HUMAN		>sp|Q9BX26|SYCP2_HUMAN		>sp|P12036|NFH_HUMAN
	KSDGKSKPLAASPKPAGLKESSDKVSR		NIGSLRTILDMVERECGTIIEGVNTPY		LKSSVKTKDKKIITNHQKKNLFSDTET		AEKSSSTDQKDSKPPEKATEDKAAKGK
	>sp|Q8ND82|Z280C_HUMAN		>sp|Q709C8|VP13C_HUMAN		>sp|Q14008|CKAP5_HUMAN		>sp|O95359|TACC2_HUMAN
	PSYKQKRQRNRKNKMSLALKNIRCRRG		VDDLIFKLAYYEIRYQFYKRDQLIWSV		REQHQHSDLDSNQTHSSGTVTSSSSTA		SSQKELEAMGLGTPSEAIEITAPEGSF
	>sp|Q8NCX0|CC150_HUMAN		>sp|Q8WZ42|TITIN_HUMAN		>sp|Q9P2P6|STAR9_HUMAN		>sp|Q8TD57|DYH3_HUMAN
	KIQEMGSTVEVERKQVHILQQNCIALR		DTDGEPVPTVTWLRKGQVLSTSARHQV		GDLGKEPFKAAPHTIHPPCVVPSRAYE		RTTYKLIKTLSDVPAPRRLAENVKIKI
	>sp|Q96RL7|VP13A_HUMAN		>sp|Q6P444|MTFR2_HUMAN		>sp|Q01432|AMPD3_HUMAN		>sp|Q7Z7G8|VP13B_HUMAN
	IGYSETAVDPTLLKTFEALKFFVHLKS		MLDVLKDMNKVKLRAIERSPGGRPIHK		YYKEGPEGNDIRKTNVAQIRMAFRYET		WKPYVRTLLIELLPWALLINESKWDLW
	>sp|P33176|KINH_HUMAN		>sp|Q9P2D3|HTR5B_HUMAN		>sp|Q6P444|MTFR2_HUMAN		>sp|Q9HCE1|MOV10_HUMAN
	QEKVHEMEKEHLNKVQTANEVKQAVEQ		LQALHTLLDSPYARVHIAEDQLIGVEL		NRSWESSPFSSPETSRFGHHISQSEGQ		NPVVTNRIEEGERPDRAKGYDLELSMA
	>sp|Q8NF91|SYNE1_HUMAN		>sp|Q8WXH0|SYNE2_HUMAN		>sp|Q709C8|VP13C_HUMAN		>sp|Q8WZ42|TITIN_HUMAN
	LNESERQHAELRDKTTMLGKAKLLNEE		VLNSSEGKMPLEERIQKIKEIILLKPE		SSTFQGIQRAAESTEEVSSLRPPRLIH		ETMSKRWARVTKDPIHPYTKFRVPDLL
	>sp|P49454|CENPF_HUMAN		>sp|P78527|PRKDC_HUMAN		>sp|Q6V0I7|FAT4_HUMAN		>sp|Q96JB1|DYH8_HUMAN
	LEAENSKGEVETLKAKIEGMTQSLRGL		IYKMMPKLKPVELRELLNPVVEFVSHP		SDKDSGANGEIAYTIAEGNTGDAFGIF		RHPETGKLLVNFDPKILEVVRETKCMI
	>sp|Q6UB99|ANR11_HUMAN		>sp|Q96LX7|CCD17_HUMAN		>sp|P20929|NEBU_HUMAN		>sp|Q03164|KMT2A_HUMAN
	AENKLHPASGADSKDWLAGPHMKEVLP		EELSRRLQVVACTRGGMSRLFGLEQEI		MRSALNYRKHYEDTKANVHIPNDMMNH		VSAPGPESKQATTPASRKSSKQVSQPA
	>gi|105990532|ref|NP_000375.2|		>sp|O60716|CTND1_HUMAN		>sp|O60716|CTND1_HUMAN		>sp|P19113|DCHS_HUMAN
	INTIFSDYIPYVFKLLKENLCLNLHKF		KSNAAAYLQHLCYRNDKVKTDVRKLKG		YDDLDYGMMSDYGTARRTGTPSDPRRR		KAGLISLVKMKFLPVDDNFSLRGEALQ
	>sp|Q8IZT6|ASPM_HUMAN		>sp|P51116|FXR2_HUMAN		>sp|Q14204|DYHC1_HUMAN		>sp|O60706|ABCC9_HUMAN
	AYKGMKARQLLREKHKASIVIQSTYRM		KEITEGDEVEVYSRANEQEPCGWWLAR		PDRLLAMAHMFVSTNLGESFMSIMEQP		SIVYYHNIETSNFPKLLLALFLYWVMA
	>gi|105990532|ref|NP_000375.2|		>sp|Q6ZMZ3|SYNE3_HUMAN		>sp|Q9Y485|DMXL1_HUMAN		>sp|P46821|MAP1B_HUMAN
	RLNGEIQALELPQKAEALKLFLEETKA		EEEGSHEDFSQLLRNFGQWLQVENSKL		SMTSLAQKICGKKTAFDPSVDMEDSGL		GLEKLKHLDFLKQPLATQKDLTGQVPT
	>sp|Q99996|AKAP9_HUMAN		>sp|Q9BYB0|SHAN3_HUMAN		>sp|O15020|SPTN2_HUMAN		>sp|P46821|MAP1B_HUMAN
	KPELEVVLTEDALKSLENQTYFKSFEE		ESCARVLLFRGANRDVRNYNSQTAFQV		AASHELGQDYEHVTMLRDKFREFSRDT		CFTLQYLNKLSMKPEPLFRSVGNTIDP
	>sp|Q6UB99|ANR11_HUMAN		>sp|Q8NF91|SYNE1_HUMAN		>sp|Q9UBZ9|REV1_HUMAN		>sp|P20929|NEBU_HUMAN
	KLRLSAHTILPGSKTREPSNAKQQKEK		RAKEAVTKSEKLVRLHQEYQRDLKAFE		EFANAVRMEIKDQTKCAASVGIGSNIL		ELYHKLKDKIHTTPDTPEIRQVKKTQE
	>sp|Q8IYB3|SRRM1_HUMAN		>sp|Q15546|PAQRB_HUMAN		>sp|Q9UBZ9|REV1_HUMAN		>sp|Q92736|RYR2_HUMAN
	KGTEKRESPSPAPKPRKVELSESEEDK		LNLRELGPLASHMRWFIWLMAAGGTIY		RAAVDLEISSASRTCTFLPPFPAHLPT		TSQVSVDAAHGYSPRAIDMSNVTLSRD
	>sp|Q8WZ42|TITIN_HUMAN		>sp|Q709C8|VP13C_HUMAN		>sp|Q8WZ42|TITIN_HUMAN		>sp|P46013|KI67_HUMAN
	GRQQAIPDSTVEFKAILKGTPPFKIKW		SQPSPTQSVQETVRVRKVDVSSVPDHL		PEVSWFRDGQVISTSTLPGVQISFSDG		GSKRHPKTKEKAQPLEDLAGLKELFQT
	>sp|Q5TB80|CE162_HUMAN		>sp|Q8N7Z5|ANR31_HUMAN		>sp|Q96K76|UBP47_HUMAN		>sp|Q8WZ42|TITIN_HUMAN
	ELREAKENHTPEMKHFVGLEKKIKQME		NCRNVTSLPCLSLRKLPPRSEISSEKD		LLTLQLKRFDFDYTTMHRIKLNDRMTF		GQSTTFECQITGTPKIRVSWYLDGNEI
	>sp|P35240|MERL_HUMAN		>sp|Q8IYE0|CC146_HUMAN		>sp|P46013|KI67_HUMAN		>sp|Q8NA66|CNBD1_HUMAN
	LEMYGVNYFAIRNKKGTELLLGVDALG		RRRELHKEVEVAKRNLAQQKIISEMES		PMSDLTDLKSLPDTELMKDTARGQNLL		LSKWSTFGTLEVMPQNESETQMFSVVT
	>sp|Q8IZT6|ASPM_HUMAN		>sp|Q6N022|TEN4_HUMAN				>sp|O95359|TACC2_HUMAN
	AKRCLNSAVGEHEKVINNQKEKEDFHS		NGNLHLLSPGNSARLTPLRYDIRDRIT				ESFLTLESEKSDFPPTPVAEVAPKAQE
	>sp|P46821|MAP1B_HUMAN		>sp|Q9BTC0|DIDO1_HUMAN				>sp|Q6V0I7|FAT4_HUMAN
	KAEDAREEEYEPEKMEAEDYVMAVVDK		EGTRPATVGDSSARPARRVLLPTPPCG				TTVTVRFVNKADFPKVRAKEQTFMFPE
	>sp|Q5H9U9|DDX6L_HUMAN		>sp|P12036|NFH_HUMAN				>sp|O15417|TNC18_HUMAN
	FDEVHYLGREVGAKFWELLLVIIRCPF		DAMRSAQEEITEYRRQLQARTTELEAL				FVRDPQSGQLVVIPSDHLPHFAELMER
	>sp|Q7Z494|NPHP3_HUMAN		>sp|O60706|ABCC9_HUMAN				>sp|Q6V0I7|FAT4_HUMAN
	EKAAELYKRAMEIKEAETSLLGGKAPS		MRLRTKMPWKTCWRYLTSGGFFLLILM				DLAPDRATGRPWLPLHTLSVSQLLRVF
	>sp|Q9HDC5|JPH1_HUMAN		>sp|Q8WZ42|TITIN_HUMAN				>sp|Q09666|AHNK_HUMAN
	LSPDFYQPGPDYVKQRFQEGVDAKENP		PEVPKKIVVEEKVRVPEEPRVPPTKVP				DMNLPKADLGVSGPKVDIDVPDVNLEA
	>sp|Q6ZMZ3|SYNE3_HUMAN		>sp|Q8WZ42|TITIN_HUMAN				>sp|P42338|PK3CB_HUMAN
	LQRLAQEGLQPAAKAGTEDELVAHWRR		QEQKLPPSFSRQLRDVQETVGLPVVFD				YIKQMLWKQVHNYPMFNLLMDIDSYMF
	>sp|Q9BXT5|TEX15_HUMAN		>sp|Q9Y2K7|KDM2A_HUMAN				>sp|Q6ZRI0|OTOG_HUMAN
	SSECFSSLSQGRIKTFSQSEKHIKSVL		HYCRDMKKFGGPGRMKQSCVLRQCLAP				TSSLPRPPCLQQNPGTMQGVYEQCEAL
	>sp|Q7L2E3|DHX30_HUMAN		>sp|Q9P0L2|MARK1_HUMAN				>sp|Q9P2R6|RERE_HUMAN
	RPCTIQVPEPILRKIETFLNHYPVESS		KTQLNPTSLQKLFREVRIMKILNHPNI				QDPLHQGSAGPVHPLVDPLTAGPHLAR
	>sp|Q9C093|SPEF2_HUMAN		>sp|Q8WZ42|TITIN_HUMAN				>sp|Q96QU8|XPO6_HUMAN
	TDLLNTYSDDEYIKKIQKRLEEDAFAR		NRFGIGPPVETIQRTTARDPIYPPDPP				LALECLAHLFSWIPLSASITPSLLTTI
	>sp|O60716|CTND1_HUMAN		>sp|Q15154|PCM1_HUMAN				>sp|Q14008|CKAP5_HUMAN
	EAAKKLRETQGIEKLVLINKSGNRSEK		MDEVCSSQLLTSVRRMVLTLTQQNDES				EKGLKVLKWNFTTPRDEYIEQLKTQMS
	>sp|O15417|TNC18_HUMAN		>sp|P21817|RYR1_HUMAN				>sp|Q13535|ATR_HUMAN
	SPRPLDRPEGLREKNSVIRSLKRPPPA		MITSLFCKLAALVRHRVSLFGTDAPAV				VVAVELVKKTDSQPTSVMLLDFIQHIM
	>gi|105990532|ref|NP_000375.2|		>sp|O94989|ARHGF_HUMAN				>sp|Q8N431|RGF1C_HUMAN
	ICKEQHLFLPFSYKNKYGMVAQVTQTL		TPRDHHTLFSNVQRVQGVSERFLATLL				DIYFLNEGCANRLPNGHVNFEKFLELA
	>sp|Q9Y2K3|MYH15_HUMAN		>sp|Q6N022|TEN4_HUMAN				>sp|P42338|PK3CB_HUMAN
	EATLHFETTSASLKKRHADSLAELEGQ		AYGRMKEVQYEIFRSLMYWMTVQYDNM				SANVSSRGGKKFLPVLKEILDRDPLSQ
	>sp|P42224|STAT1_HUMAN		>sp|Q8IVV2|LOXH1_HUMAN				>sp|Q14980|NUMA1_HUMAN
	XMSQWYELQQLDSKFLEQVHQLYDDSF		IIEKFRIELPDLGRFYKIRVWHDKRSS				QKAPVPSTCSSTFPEELSPPSHQAKRE
	>sp|P46821|MAP1B_HUMAN		>sp|O95996|APC2_HUMAN
	QKDLTGQVPTPVVKQTKLKQRADSRES		SSPSPRAAEELLQRCISSALPRRRPPV
	>sp|Q8WXH0|SYNE2_HUMAN		>sp|Q8WZ42|TITIN_HUMAN
	KVNLKECFESSETKKSVEQKLQKLSDF		SAVFTVELSHDNIRVKWFKNDQRLHTT
	>sp|O95447|LCA5L_HUMAN		>sp|Q92616|GCN1L_HUMAN
	ENQFLKQLQLRHLKAIGKYENSQNNLP		PLFQFFVPDALNDRHPDVRKCMLDAAL
	>sp|P49454|CENPF_HUMAN		>sp|P78527|PRKDC_HUMAN
	EVVKKGFADIPTGKTSPYILRRTTMAT		HPSEMINNAENLFRAFLGELKTQMTSA
	>sp|Q6UB99|ANR11_HUMAN		>sp|O60716|CTND1_HUMAN
	DTNKDISRSFREEKDRSNKAEKERSLK		QPELPEVIAMLGFRLDAVKSNAAAYLQ
	>sp|Q99996|AKAP9_HUMAN		>sp|Q13535|ATR_HUMAN
	KSEEMTLQINELQKEIEILRQEEKEKG		ETPPEGKNMLIHGRAMLLVGRFMEETA
	>sp|Q8IYB3|SRRM1_HUMAN		>sp|O15417|TNC18_HUMAN
	PPIQRRYSPSPPPKRRTASPPPPPKRR		QPLQPKAQAGAKSRPKKREGVHLPTTK
	>sp|Q9BYB0|SHAN3_HUMAN		>sp|P20929|NEBU_HUMAN
	GNRLVMKVVSVTRKPEEDGARRRAPPP		SSLQQSDFEYKLDREFLKGCKLSVTDD
	>sp|Q9BX26|SYCP2_HUMAN		>sp|Q96QT4|TRPM7_HUMAN
	RVFTFPCLSAFLDKYELQIPSDEKLEE		SLEQAMLDALVMDRVAFVKLLIENGVS
	>sp|P42338|PK3CB_HUMAN		>sp|Q8WZ42|TITIN_HUMAN
	QSLPKLLLSIKWNKLEDVAQLQALLQI		VVKEEKVSIEAPKREPQPIKEVTIMEE
	>sp|Q8WZ42|TITIN_HUMAN		>sp|Q03164|KMT2A_HUMAN
	IGEPGEVTDVIEMKDRLVSPDLQLDAS		CEDKLFPIGYQCSRVYWSTTDARKRCV
	>sp|P46821|MAP1B_HUMAN		>sp|Q6IQ23|PKHA7_HUMAN
	SLTSEKVQSLEGEKLSPKSDISPLTPR		DVTAGLSANKENFRILVESVKNPERKT
	>sp|Q8WXH0|SYNE2_HUMAN		>sp|Q8WXH0|SYNE2_HUMAN
	IKGHGEDCIEAEEKVHVIEKKLKQLRE		LQKMELHQLTEEDRERLKEELQVHEQK
	>sp|Q8WZ42|TITIN_HUMAN		>sp|Q5SYE7|NHSL1_HUMAN
	DAGEYTCVLRLGNKEKTSTAKLVVEEL		RKNSGAEAAQLSERTAQEQRTPVAPQY
	>sp|Q9P0K7|RAI14_HUMAN		>sp|P49454|CENPF_HUMAN
	EADQQDLLSLLQAKVASLTLHNKELQD		FQTLDQECIQMKARLTQELQQAKNMHN
	>sp|Q8WZ42|TITIN_HUMAN		>sp|O15417|TNC18_HUMAN
	SRYESMKAALKTQKTSERKYEVLSQQP		KAGLATAGPGLLPRKPPGLAAGPAGTY
	>sp|Q5TB80|CE162_HUMAN		>sp|Q9P2P6|STAR9_HUMAN
	SLVVSEVREEILQKEITKLLEELREAK		SNLNLNNFPVHLSRIRRLRAEKEQDSL
	>sp|P46100|ATRX_HUMAN		>sp|Q96P71|NECA3_HUMAN
	ETNVRGRLFIISTKAGSLGINLVAANR		EYERASKVDQFVTRFLLRETVSQLQAL
	>sp|Q03164|KMT2A_HUMAN		>sp|P41252|SYIC_HUMAN
	KQPPPPESGPEQSKQKKVAPRPSIPVK		MPYAQVHYPFENKREFEDAFPADFIAE
	>sp|Q96K76|UBP47_HUMAN		>sp|Q5H9U9|DDX6L_HUMAN
	SKTLKAEGFFRSNKVFVESSETLDYQM		IEEEMKNNLHSGIRKLEDYLTSCASNS
	>gi|248648|gb|AAB22049.1|		>sp|Q7Z2Y8|GVIN1_HUMAN
	VCAVLGLCLAVPDKTVRWCAVSEHEAT		GNRKIVRNLWQSSRPLICLLDDKEATM
	>sp|P46100|ATRX_HUMAN		>sp|Q8WZ42|TITIN_HUMAN
	DDEKLEVSELATVKRPQERSYMLQRWQ		AKFTCEIQSAPNVRFQWFKAGREIYES
	>sp|Q9C091|GRB1L_HUMAN		>sp|Q8NF91|SYNE1_HUMAN
	YTEKLAGVKQEVIKESKVEEPRKRETV		EGTNSEISSPPACRSPSPVANTDASVN
	>sp|Q9NR48|ASH1L_HUMAN		>sp|Q9Y485|DMXL1_HUMAN
	GSCRVSNPNSSGRKKLTDSPGLFSAQD		EIEADLGYPGGKARIIHKESDIITAFA
	>sp|P20929|NEBU_HUMAN		>sp|Q8WZ42|TITIN_HUMAN
	GCYVWDTPQILHAKKSYDLQSQLQYTA		VKWFKNDQRLHTTRSVSMQDEGKTHSI
	>sp|Q8TD57|DYH3_HUMAN		>sp|Q8WXE9|STON2_HUMAN
	MKLDWVNVTFSFVKYRDTDTNILCAID		AMNGHPAPPVTSARFPSWVTFDDNEVS
	>gi|248648|gb|AAB22049.1|		>sp|Q9P2D3|HTR5B_HUMAN
	AMSLDGGFVYIAGKCGLVPVLAENYNK		TVFQTLDKCNDIIRNKDDTAAYLPTKL
	>sp|Q969S9|RRF2M_HUMAN		>sp|Q8WZ42|TITIN_HUMAN
	ICCYKIRASLKRLKPHVPLGRNCSSLP		VGQDLKIEVPISGRPKPTITWTKDGLP
	>sp|Q5TB80|CE162_HUMAN		>sp|Q96RL7|VP13A_HUMAN
	YCGENKEKKLLMFKRVQEAEDKWRGAQ		IMRPSETEINAKLRNIIVLDSDITAIY
	>sp|Q8WZ42|TITIN_HUMAN		>sp|Q9UPV0|CE164_HUMAN
	ITAVTKDSCVVAWKPPASDGGAKIRNY		ERELETVRQEQHKRLEDLRRRHREQER
	>sp|Q5JTH9|RRP12_HUMAN		>sp|Q96QU8|XPO6_HUMAN
	AISTAKFCIQEIEKSGGSKEATTTLHM		QKVFNRITDASALRLVDKAQVLVCRAL
	>sp|P46100|ATRX_HUMAN		>sp|Q32NB8|PGPS1_HUMAN
	SGKEQSFTSLEVRKVAETKEKSKHLKT		PSNLKVSILLDFTRGSRGRKNSRTMLL
	>sp|Q9C093|SPEF2_HUMAN		>sp|Q9C091|GRB1L_HUMAN
	MQAGLWFTGDEDIKIPENPLEPLPFNR		YAAYNTFHHCEQCRQYMDFTSASQMSD
	>sp|Q4KWH8|PLCH1_HUMAN		>sp|Q9C091|GRB1L_HUMAN
	KDHLTVEELAQFLKVEQKMNNVTTDYC		HLLVVKEYEMPLYRKYWPNHIMLVLPG
	>sp|Q6UB98|ANR12_HUMAN		>sp|O94989|ARHGF_HUMAN
	PEKKKTKKEAGNKKSTPVSILFGYPLS		QKPPRIIRPRPPSRSRAAQSPGPPHNG
	>sp|Q9Y6A4|CP080_HUMAN		>sp|Q8TD26|CHD6_HUMAN
	NVSTTYITCPADPKKTLGIKLPFLVMI		EPITEERAARTLYRIELLRKVREQVLK
	>sp|Q709C8|VP13C_HUMAN		>sp|Q9P1Z0|ZBTB4_HUMAN
	IGATLTDVDDLIFKLAYYEIRYQFYKR		AAGGASVGGSGLPRGRRPPRWRQKLER
	>sp|Q9UDR5|AASS_HUMAN		>sp|Q9Y485|DMXL1_HUMAN
	MNVMQSATYLLDGKVVNVAGGISFLDA		CSLNINMHHDPFLRSMAYWILEDYSGA
	>sp|Q6N022|TEN4_HUMAN
	WRSQVFIDHPVHLKFNVSLGKAALVGI
	>sp|Q709C8|VP13C_HUMAN
	GKMFKDGSMNVSVKLKTCTLDDLREGI
	>sp|Q8WZ42|TITIN_HUMAN
	IPPSFTKKLTKMDKVLGSSIHMECKVS
	>sp|Q8TD57|DYH3_HUMAN
	NCHLAASWMPTLEKICEEVIVPESTNA
	>sp|P20929|NEBU_HUMAN
	TSIVDTPEHLRTTKVNKQISDILYKLE
	>sp|Q8WZ42|TITIN_HUMAN
	EFRVYAENAAGVGKPSHPSEPVLAIDA
	>sp|Q9NXG0|CNTLN_HUMAN
	EKNGKEMLEQTLQKVTELENRLKSFEK
	>sp|Q8WXH0|SYNE2_HUMAN
	VGNPEESLEMPLRKQEELESTVAHIQD
	>sp|P20929|NEBU_HUMAN
	QSELKYKAEHVKQKGHYVGVPTMRDDP
	>sp|Q6UB98|ANR12_HUMAN
	XXXXXXXXXXXMPKSGFTKPIQSENSD
	>sp|Q9NS87|KIF15_HUMAN
	KELSSVKLEYSSFKTNQEKEFNKLSER
	>sp|Q6UB99|ANR11_HUMAN
	DELDKTIELFSTEKKDKNDSEREPSKK
	>sp|Q9BX26|SYCP2_HUMAN
	MNAMLDKMPQDARKILSNQEMLILMSS
	>sp|Q92616|GCN1L_HUMAN
	LEAALGLLDIILAKNPSGLTQYIPVLV
	>gi|105990532|ref|NP_000375.2|
	LNSFNWERQVSHAKEKLTALTKKYRIT
	>sp|Q8WXH0|SYNE2_HUMAN
	LRRLNKRWRKLVSKTQLEMNLPLMIKK
	>sp|P49454|CENPF_HUMAN
	KSESFANYIDEREKSISELSDQYKQEK
	>sp|Q14204|DYHC1_HUMAN
	VIYLNPPIEECRYKLYQEMFAWKMVVL
	>sp|O95359|TACC2_HUMAN
	GEEAVAQDRIPSGKQHQETSACDSPHG
	>sp|Q8WZ42|TITIN_HUMAN
	DGKEVKASDRLTMKNDHISAHLEVPKS
	>sp|P21817|RYR1_HUMAN
	GAAEMVLQMISACKGETGAMVSSTLKL
	>sp|Q8WZ42|TITIN_HUMAN
	YFENKLVPSDEKFKCLQDQNTYTLVID
	>sp|Q03164|KMT2A_HUMAN
	WSAEVFEDDDGSLKNVHMAVIRGKQLR
	>sp|Q96JB1|DYH8_HUMAN
	VLHKTRKELNLLQKLYGLYDTVMSSIS
	>sp|Q9C091|GRB1L_HUMAN
	EPRKRETVSIMLTKYAAYNTFHHCEQC
	>sp|Q92616|GCN1L_HUMAN
	QSSGIGSKAGVPSKSSGSAALLALTWT
	>sp|Q709C8|VP13C_HUMAN
	FSEGTASTFDYSLKDRAPFTVKNAVGV
	>sp|Q7Z494|NPHP3_HUMAN
	ADELPWLFQQQGSKQKLHDCLLNLFVS
	>sp|Q8TCU4|ALMS1_HUMAN
	HLESIDDEEDEEAKAWLQAHPGRILPP
	>sp|P41252|SYIC_HUMAN
	DEGMAREVINRIQKLRKKCNLVPTDEI
	>sp|Q8WZ42|TITIN_HUMAN
	DVEAPKIKVDVKFKDTVILKAGEAFRL
	>sp|Q9Y2E4|DIP2C_HUMAN
	RGSPHSLPLMESGKILPGVRIIIANPE
	>sp|Q2NKQ1|SGSM1_HUMAN
	AIKHLWIRTALFEKVLDKIVHYLVENS
	>sp|P46013|KI67_HUMAN
	QTHRETAGDGKSIKAFKESAKQMLDPA
	>sp|Q12772|SRBP2_HUMAN
	RAIESLVKPQAKKKAGDQEEESCEFSS
	>sp|Q52LR7|EPC2_HUMAN
	KPLQFEIMIDRLEKASSNQLVTLQEAK
	>sp|Q9Y2K3|MYH15_HUMAN
	DKVTQLANDLAAQKTKLWSESGEFLRR
	>sp|Q8IX03|KIBRA_HUMAN
	ETKAIKKAITCGEKEKQDLIKSLAMLK
	>sp|Q8WZ42|TITIN_HUMAN
	TVAGSPPISITWLKDDQILDEDDNVYI
	>sp|Q9P1Z0|ZBTB4_HUMAN
	AAGPAMATTTEEAKGRNPRAGRTLTYT
	>sp|Q7Z7G8|VP13B_HUMAN
	MVQQGIQIIQIEDKTTIINNTPYQIFY
	>sp|P46100|ATRX_HUMAN
	LALSRQASQELDVKRREAIYNDVLTKQ
	>sp|Q8NF91|SYNE1_HUMAN
	VAGLGEAVDELNQKKEGFRSTGQPWQP
	>sp|P20929|NEBU_HUMAN
	DKNYKAEYEEDRGKGFFPQTITQEYEA
	>sp|Q8IYB3|SRRM1_HUMAN
	REKRERSRSPRRRKSRSPSPRRRSSPV
	>sp|O95153|RIMB1_HUMAN
	LAVIAKRLEERARKLQETNLRVVSAPL
	>sp|Q8IXH8|CAD26_HUMAN
	EGHQTLVMYNAESKGTSAQTWSDVEGQ
	>sp|Q8IYB3|SRRM1_HUMAN
	DVVIEFIFNQLEVKNPDSKMMQINLTG
	>sp|P78527|PRKDC_HUMAN
	HHSVGTELLSLVYKGIAPGDERQCLPS
	>sp|Q7Z7G8|VP13B_HUMAN
	NEQLSQWDSPMRVKLSIWKPYVRTLLI
	>sp|Q8IWI9|MGAP_HUMAN
	VFQQEQGISDLLGKSGITEDARVLKTE
	>sp|Q99996|AKAP9_HUMAN
	MNAHSLSEEADSLKHQLDVVIAEKLAL
	>sp|Q8TD26|CHD6_HUMAN
	WMHGLENDEFEIEKPKAYIPDLFKSKT
	>sp|Q8IXH8|CAD26_HUMAN
	LICTAAAGPTQGVKAYPDATMHRQLLA
	>sp|Q8IZT6|ASPM_HUMAN
	GFSVSQRCFVLQPKEKIVISVNWTPLK
	>sp|Q9NR48|ASH1L_HUMAN
	THIDIPRISSSLGKKPSLTSESSIHTI
	>sp|Q6IQ23|PKHA7_HUMAN
	FCEQDRVLQDLEDKIRALKENKDQLES
	>sp|Q8ND82|Z280C_HUMAN
	KYHMKHCCPDMITKFLGVIVKSERPCD
	>sp|Q8TD26|CHD6_HUMAN
	GSLEAGGVAQANIKNGKHLLMSISKEG
	>sp|P35663|CYLC1_HUMAN
	KKIDESDGTSANSKMEGLESKRGFRMS
	>sp|Q09666|AHNK_HUMAN
	APDLSLEASEGSIKLPKMKLPQFGIST
	>sp|Q6N022|TEN4_HUMAN
	LLHSQRQYIFEFDKNDRLSSVTMPNVA
	>sp|Q6V0I7|FAT4_HUMAN
	NVIDREEQSFYQLKVVASGGTVTGDTM
	>sp|Q8WXH0|SYNE2_HUMAN
	SDTQVAQENTLTVKNKEGEIHLMKDKA
	>gi|105990532|ref|NP_000375.2|
	IREVGTVLSQVYSKVHNGSEILFSYFQ
	>sp|Q8N7Z5|ANR31_HUMAN
	DGFPKSRHSDGTEKNKLPSQPVAFIGQ
	>sp|Q8NF91|SYNE1_HUMAN
	DQIQDKIKEVEQSKATSQELSRQIQKL
	>sp|Q92616|GCN1L_HUMAN
	RKTQKCLQTLLDTKFVHFIDAPSLALI
	>sp|Q8TD57|DYH3_HUMAN
	FVEKLEPIGAAASKEYSLEKNLDRMKL
	>sp|Q9BX26|SYCP2_HUMAN
	VESETTFKSVLLNKTIEESLIYRKKYI
	>sp|Q7Z7A1|CNTRL_HUMAN
	TPVRKPRPGQQDGKEGSQPPPASGYWV
	>sp|Q8WZ42|TITIN_HUMAN
	EPVETDNPVEARSKYDVPGPPLNVTIT
	>sp|Q9C0D2|K1731_HUMAN
	AVEEEHAYLGPTVKPDDKAKTLSYEPL
	>sp|Q96RL7|VP13A_HUMAN
	QTSTSLGTSQISQKIIPLLELPSVSED
	>sp|Q8IYB3|SRRM1_HUMAN
	PPPKRRVSHSPPPKQRSSPVTKRRSPS
	>sp|Q03164|KMT2A_HUMAN
	CLDKPKFGGRNIKKQCCKMRKCQNLQW
	>sp|Q8WZ42|TITIN_HUMAN
	NVPKKSTVTIVDSKRSDTGTYIIEAVN
	>sp|Q8WZ42|TITIN_HUMAN
	WYRQGKEIIADGLKYRIQEFKGGYHQL
	>sp|Q9NXG0|CNTLN_HUMAN
	ERLQMLQTNYRAVKEQLKQWEEGSGMT
	>sp|Q8TCU4|ALMS1_HUMAN
	ALKVSAVSGPADQKTGTATVLSTPHSH
	>sp|P46100|ATRX_HUMAN
	DEDGSSDDEPEEGKKRTGKQNEENPGD
	>sp|Q9Y4B4|ARIP4_HUMAN
	DEDKDDDVIEVTGKXXXXXXXXXXXXX
	>sp|Q32NB8|PGPS1_HUMAN
	LQEYWRRGWTFHAKGLWLYLAGSSLPC
	>sp|O60706|ABCC9_HUMAN
	SGGFFLLILMIFSKLLKHSVIVAIDYW
	>sp|Q8IVV2|LOXH1_HUMAN
	YGEEYGDTGERPLKKSDKSNKFEQGQT
	>sp|Q6N022|TEN4_HUMAN
	XXXXXXXMDVKERKPYRSLTRRRDAER
	>sp|Q92616|GCN1L_HUMAN
	ALVTDAGEVTEAGKAYVPPRVLQEALC
	>sp|Q8TD57|DYH3_HUMAN
	LDNTAEQNIAAFLKENHDIDDFVTKIN
	>sp|Q9P275|UBP36_HUMAN
	TLSLKRFANFSGGKITKDVGYPEFLNI
	>sp|Q9UHL9|GT2D1_HUMAN
	RKQVELLFNTRYAKAIGISEPVKVPYS
	>sp|O95447|LCA5L_HUMAN
	SSRIKVKDTTFRDKKSSLMEELFGSGY
	>sp|Q92954|PRG4_HUMAN
	LENSPKEPGVPTTKTPAATKPEMTTTA
	>sp|Q8TD57|DYH3_HUMAN
	LVQPCLEFGRLHCKFVVQTSPIHLAFS
	>sp|Q8WZ42|TITIN_HUMAN
	KEDQGEYSFVIDGKKTTCKLKMKPRPI
	>sp|Q99996|AKAP9_HUMAN
	SEEVTEIISQFTEKIEKMQELHAAEIL
	>sp|Q8WZ42|TITIN_HUMAN
	ARFRCRVTGYPQPKVNWYLNGQLIRKS
	>sp|Q9NR48|ASH1L_HUMAN
	EREGATANVSEGEKKTEESSQEPQSTC
	>sp|Q7Z7A1|CNTRL_HUMAN
	SEVLLQAKRAELEKLKSQVTSQQQEMA
	>sp|Q8TD57|DYH3_HUMAN
	LTVIDVHARDVVAKLSEDRVSDLNDFQ
	>sp|Q5VWQ8|DAB2P_HUMAN
	QGNLKMCCELAFCKIINSYCVFPRELK
	>sp|Q2M329|CCD96_HUMAN
	AESKERDGEGRPAKSQEEGKRLYGRDE
	>sp|Q9Y2E4|DIP2C_HUMAN
	GDITQKGYEKKRSKLIGAYLPQPPRVD
	>sp|Q96QU8|XPO6_HUMAN
	YRNLKPSAVAPQRKMPLDDTKLIIHQT
	>gi|119370332|sp|P01024.2|CO3_HUMAN
	RAVLYNYRQNQELKVRVELLHNPAFCS
	>sp|Q09666|AHNK_HUMAN
	KFGFGAKSPKADIKSPSLDVTVPEAEL
	>sp|Q6ZMK1|CYHR1_HUMAN
	YVPLPIIDSVECNKLLAAKNINLRLFL
	>sp|Q8IZT6|ASPM_HUMAN
	EAGKHERIKYIEFKKSTVILQALVRGW
	>sp|Q96DN5|TBC31_HUMAN
	PDGLNKKRLQILLKGYGEYPTKYRMFI
	>sp|Q8WZ42|TITIN_HUMAN
	CEVSFDDAIVTWYKGPTELTESQKYNF
	>sp|P78527|PRKDC_HUMAN
	FYQETYLPYMIRSKLKLLLQGEADQSL
	>sp|Q5SYE7|NHSL1_HUMAN
	XXXXXXXXXXXMKKEGSSGSFRLQPNT
	>sp|P46821|MAP1B_HUMAN
	SPSDSGYSYETIGKTTKTPEDGDYSYE
	>sp|Q14008|CKAP5_HUMAN
	DVVDLLPRTEISDKITSELVSKIGDKN
	>sp|P35663|CYLC1_HUMAN
	ESQKDEKKDKKDSKTDNKKSVKNDEES
	>sp|P20929|NEBU_HUMAN
	VHAHHCNDVQSELKYKAEHVKQKGHYV
	>sp|Q8WZ42|TITIN_HUMAN
	KQEQMHVTHEQIRKETEKTFVPKVVIS
	>sp|P42696|RBM34_HUMAN
	NVSKPKQGLNFTSKTAEGHPKSLFIGE
	>sp|Q9UDR5|AASS_HUMAN
	YGTVLSRHHHLVRKTDAVYDPAEYDKH
	>gi|158517847|sp|P08603.4|CFAH_HUMAN
	XXXXXXXXMRLLAKIICLMLWAICVAE
	>sp|Q14204|DYHC1_HUMAN
	EERNTISLLVAGLKKEVQALIAEGIAL
	>sp|Q14204|DYHC1_HUMAN
	DLSSQLLKVLGTRKLMHVAYEEFEKVM
	>sp|O94915|FRYL_HUMAN
	LSQTSYHDPIMGNKYAANRKSTGQLNL
	>sp|Q8WZ42|TITIN_HUMAN
	VCKASNVAGSDTTKSKVTIKDKPAVAP
	>sp|Q9P2R6|RERE_HUMAN
	EREIRERELRERMKPGFEVKPPELDPL
	>sp|Q8WXH0|SYNE2_HUMAN
	SCLQAKLTDLQVIKNETDARWKEFEII
	>sp|Q4KWH8|PLCH1_HUMAN
	DLTSEDIACNFESKYQCISKSFVTTGI
	>sp|P49454|CENPF_HUMAN
	EREKSISELSDQYKQEKLILLQRCEET
	>sp|Q8WZ42|TITIN_HUMAN
	ITGYYMERREVTGKWVRVNKTPIADLK
	>sp|Q5TB80|CE162_HUMAN
	FSTLEKKTSEDIIKSKNLRSISTSNQP
	>sp|Q14204|DYHC1_HUMAN
	PADDLCTENAIMLKRFNRYPLIIDPSG
	>sp|Q8WZ42|TITIN_HUMAN
	PSKPKGPIRFDEIKADSVILSWDVPED
	>sp|Q5TB80|CE162_HUMAN
	SVKGHPQENEENSKNISTMESDLPTVE
	>sp|Q99996|AKAP9_HUMAN
	GQSRPPLPSEDLLKELQKQLEEKHSRI
	>sp|Q9P275|UBP36_HUMAN
	TPTHMPTILDDPGKKVKKPAPPQHFSP
	>sp|Q14204|DYHC1_HUMAN
	SICLLLGESTTDWKQIRSIIMRENFIP
	>sp|Q9NR48|ASH1L_HUMAN
	KKPGTITTVGLLSKDSGKKLGIGIVPG
	>sp|Q92616|GCN1L_HUMAN
	LKPFLPQLQTTFTKALQDSNRGVRLKA
	>sp|Q6IQ23|PKHA7_HUMAN
	LHGKSADDTYLQLKKDLEYLDLKMTGR
	>sp|Q92736|RYR2_HUMAN
	NHKDYAQEKPSRLKQRFLLRRTKPDYS
	>sp|Q7Z2Y8|GVIN1_HUMAN
	QCGYNPNYFHEILKTIEEEVKSASTQK
	>sp|Q96JB1|DYH8_HUMAN
	KMHIKSPTDFEWLKQSRFYFKEDLDQT
	>sp|Q6UB99|ANR11_HUMAN
	DSWDSPVTDYRDMKSDSVAKLILETVK
	>sp|Q8WZ42|TITIN_HUMAN
	GLPLKESEFVRFSKTENKITLSIKNAK
	>sp|Q6UB98|ANR12_HUMAN
	GERLISSYRTYSEKEGPEKKKTKKEAG
	>gi|105990532|ref|NP_000375.2|
	VPKATGVLYDYVNKYHWEHTGLTLREV
	>sp|Q8WZ42|TITIN_HUMAN
	QKANKLVIRTTHFKVTTISAGLIYEFR
	>sp|Q03164|KMT2A_HUMAN
	RRHSTSSLSPQRSKLRIMSPMRTGNTY
	>sp|Q99996|AKAP9_HUMAN
	LLSNSDPHDIPESKDCVLTISEEMFSK
	>sp|Q8TD57|DYH3_HUMAN
	LREAEGKLAAQMQKLNQKRAELKLVVD
	>sp|Q8WZ42|TITIN_HUMAN
	GTRSVAVNCKVLDKPGPPAGPLEINGL
	>sp|Q9BX26|SYCP2_HUMAN
	LLNKTIEESLIYRKKYILSKDVNTATC
	>sp|Q8WXH0|SYNE2_HUMAN
	AKNRRQKAHVTDPKADPRALLECRREL
	>sp|Q14204|DYHC1_HUMAN
	LEGVEGVAHIIDPKAISKDHLYGTLDP
	>sp|P20929|NEBU_HUMAN
	THAKNQKHLASHIKYREEYEKFKALYT
	>sp|Q9Y2K3|MYH15_HUMAN
	KALEKSEFQREELKAKQVSLTQEKNDL
	>sp|Q8WZ42|TITIN_HUMAN
	SFTSLVFPNGVERKDAGFYVVCAKNRF
	>sp|Q96QU4|FRG2B_HUMAN
	TDQPPFQQISFTEKGSDEKKPFKEKGK
	>sp|Q8WZ42|TITIN_HUMAN
	GQKYSFRVAAVNVKGMSEYSESIAEIE
	>sp|Q96JB1|DYH8_HUMAN
	AQALLDEKQAELDKVQAKFDAAMNEKM
	>sp|Q8WZ42|TITIN_HUMAN
	ENSCGKKEYTIVVKVLDTPGPPVNVTV
	>sp|Q7Z2Y8|GVIN1_HUMAN
	ELLEKSRKLALTVKGKELSEEELHEKF
	>sp|Q8WZ42|TITIN_HUMAN
	PEGPLAVTEVTSEKCVLSWFPPLDDGG
	>sp|Q09666|AHNK_HUMAN
	MPKVSGPDLDLNLKGPSLKGDLDASVP
	>sp|Q6V0I7|FAT4_HUMAN
	LIVSATDLGPERRKSTTELTIILQGLD
	>sp|Q9Y485|DMXL1_HUMAN
	ELHLPEGVEIISIKPSAGHLSSSSIYP
	>sp|P20929|NEBU_HUMAN
	GHYVGVPTMRDDPKLVWFEHAGQIQNE
	>sp|O94856|NFASC_HUMAN
	VRVKAAPYWLDEPKNLILAPGEDGRLV
	>sp|O95359|TACC2_HUMAN
	GEPPLALENAASLKLFAGSLAPLLQPG
	>sp|Q9BX26|SYCP2_HUMAN
	DDSKTDISWLREPKSKPQLIDYSRNKN
	>sp|Q7Z7A1|CNTRL_HUMAN
	KRQLSEREQQLVEKSGELLALQKEADS
	>sp|Q8N7Z5|ANR31_HUMAN
	EVACLDDPVQEPNKSMFEKTKFGQGTS
	>sp|P30414|NKTR_HUMAN
	VSDQKPSVSKSGRKIKGRGTIRYHTPP
	>sp|Q9C0D2|K1731_HUMAN
	TDPESFSEHMDDSKQESTTSKEEETNI
	>gi|105990535|ref|NP_000121.2|
	SMVDKIFEGNTNTKGHVKNFFNPPIIS
	>sp|Q13813|SPTN1_HUMAN
	AHEPAIQGVLDTGKKLSDDNTIGKEEI
	>sp|Q9Y4C1|KDM3A_HUMAN
	SNRQFKLFSKPASKEDLKQTSLAGEKP
	>sp|Q9NZM3|ITSN2_HUMAN
	KKRQKGWFPASHVKLLGPSSERATPAF
	>sp|Q8WZ42|TITIN_HUMAN
	TTDQKGMHISSQIKKTTDLTTERLVHV
	>sp|Q8N7Z5|ANR31_HUMAN
	QEFLPCHIMDQHWKFCVECEELTPXXX
	>sp|Q8WZ42|TITIN_HUMAN
	PVPRKEEEVPPPPKVPALPKKPVPEEK
	>sp|Q8WZ42|TITIN_HUMAN
	TWYFGVRQLENSEKYEITYEDGVAILY
	>sp|Q13813|SPTN1_HUMAN
	IKKNNHHEENISSKMKGLNGKVSDLEK
	>sp|Q92616|GCN1L_HUMAN
	KKKGIKEEVQLTSKQKEMLQAQLDREA
	>sp|Q8WZ42|TITIN_HUMAN
	ITWTKEGKVLVREKRVDLIQDLPRVEL
	>sp|O95153|RIMB1_HUMAN
	LDLPPGSPGRCTPKSSEPAPATLTGVP
	>sp|Q8WXH0|SYNE2_HUMAN
	LNKMKTFEEPPFEKEANIIVDRWLDIN
	>sp|Q99996|AKAP9_HUMAN
	AIIASEKEVWNREKLTLQKSLKRAEAE
	>sp|Q8NF91|SYNE1_HUMAN
	EKIEQNGLALIQNKKEDVSSIVMSTLR
	>sp|Q709C8|VP13C_HUMAN
	LFIQPAGILEHQYKESTTYISWKEELH
	>sp|Q9UPV0|CE164_HUMAN
	QVDLLQAQSQQLQKHFSSLEAEAQKKQ
	>sp|Q7Z2Y8|GVIN1_HUMAN
	SNFKDPLQVANFLKDSYTALTSITAQI
	>sp|P46013|KI67_HUMAN
	QSKSNTSLPPLPFKRGGGKDGSVTGTK
	>sp|Q8NEY1|NAV1_HUMAN
	LEVDLLKAENDRLKVAPGPSSGSTPGQ
	>sp|Q8WZ42|TITIN_HUMAN
	AGISEPSRATPPTKAVDPIDAPKVILR
	>gi|105990532|ref|NP_000375.2|
	AEFTGRHDAHLNGKVIGTLKNSLFFSA
	>sp|Q96QT4|TRPM7_HUMAN
	CKRRKKDKTSDGPKLFLTEEDQKKLHD
	>sp|Q8WZ42|TITIN_HUMAN
	TIDSRVRGTSLVVKGLKENVEYHFRVS
	>sp|Q8WZ42|TITIN_HUMAN
	ITNAKEVNWYFENKLVPSDEKFKCLQD
	>sp|Q7Z7A1|CNTRL_HUMAN
	ERNENLEGELESLKENLPFTMNEGPFE
	>sp|Q9HBM1|SPC25_HUMAN
	EYSRKKETISTANKANAERLKRLQKSA
	>sp|Q92954|PRG4_HUMAN
	NVVTSAISLPNIRKPDGYDYYAFSKDQ
	>gi|248648|gb|AAB22049.1|
	KDLLFKDSAHGFLKVPPRMDAKMYLGY
	>sp|Q13813|SPTN1_HUMAN
	KCTELNQAWSSLGKRADQRKAKLGDSH
	>sp|P46013|KI67_HUMAN
	PEMDIQNPDDGARKPIPRDKVTENKRC
	>sp|P41252|SYIC_HUMAN
	IGSVAELEELSGAKISDLHRESVDHLT
	>sp|Q96SB8|SMC6_HUMAN
	SKMKMVEEHMEQQKENMEHLKSLKIEA
	>sp|P78527|PRKDC_HUMAN
	CLKGLSSLLCNFTKSMEEDPQTSREIF
	>sp|O95447|LCA5L_HUMAN
	HKLEAILTENQFLKQLQLRHLKAIGKY
	>sp|Q8WZ42|TITIN_HUMAN
	EDGGADIDYYIVEKRETSHLAWTICEG
	>sp|P30414|NKTR_HUMAN
	RSRRRKHKRRPKVKRSKKRRKEASSSE
	>sp|Q6P444|MTFR2_HUMAN
	RLVRDPLSPAVRQKETVKNDLPVNEAA
	>sp|Q9NS87|KIF15_HUMAN
	ENGKLVGHQNLHQKIQYVVRLKKENVR
	>sp|Q8IYE0|CC146_HUMAN
	LEILRNSAVSQERKLQNSMLKHANNVT
	>sp|Q9Y4B4|ARIP4_HUMAN
	EELERRKRLEQQRKDYAAPIPTVPLEF
	>sp|Q8WXH0|SYNE2_HUMAN
	DQCKNFNDWFSNIKVNLKECFESSETK
	>sp|Q13535|ATR_HUMAN
	AKKRDITAFYDSLKLVRAEQIVPLSAA
	>sp|P20929|NEBU_HUMAN
	LSDKIYRQPPDRFKFTSVTDSLEQVLA
	>sp|Q15154|PCM1_HUMAN
	KVELFSKMRVLQEKKQKMDKLLGELHT
	>sp|Q9P2P6|STAR9_HUMAN
	ELSCPVLEAIGAPKPAYPYLEEDSGSL
	>sp|Q9BXT5|TEX15_HUMAN
	DHFSGQQENLNSMKKRNVNFSAAETKS
	>sp|Q9P2P6|STAR9_HUMAN
	LSAPSTHPVEGHQKLDSSPDPVDAPRT
	>sp|Q8WXH0|SYNE2_HUMAN
	LLDCQDIENQLAIKSKALDELKQSYLT
	>sp|Q7Z7A1|CNTRL_HUMAN
	QMENEIHYLQENLKSMEEIQGLTDLQL
	>sp|Q7Z2Y8|GVIN1_HUMAN
	VDTEGLRAPEHSNKSKDRDNELVTFVI
	>sp|Q7Z7A1|CNTRL_HUMAN
	EEENLQVVLRQMSKHKTELKNILDMLQ
	>sp|Q9NS87|KIF15_HUMAN
	VKRAQEMDAQTIAKLEKAFSEISGMEK
	>sp|Q8TCU4|ALMS1_HUMAN
	TVPSGTYSHGENHKLVSEHVQRLIDNL
	>sp|Q709C8|VP13C_HUMAN
	DIHIKYEDDVTDPKRPLSFGVTLGELS
	>sp|Q8IWI9|MGAP_HUMAN
	LSQHINSNMPQSLKVGSFIIELASQRK
	>sp|Q9UGP8|SEC63_HUMAN
	ETNKNRTKGGWQQKSKGPKKTAKSKKK
	>sp|Q8WZ42|TITIN_HUMAN
	RADAGIYTITLENKLGSATASINVKVI
	>sp|O15417|TNC18_HUMAN
	KAKGKEVKKENRGKGGAVSKLMESMAA
	>sp|Q8IZT6|ASPM_HUMAN
	ILIQQHYRTYRAAKLQRENYIRQWHSA
	>sp|P46821|MAP1B_HUMAN
	SPDEEDYDYESYEKTTRTSDVGGYYYE
	>sp|O95232|LC7L3_HUMAN
	EKIHDENLRKQYEKSSRFMKVGYERDF
	>sp|Q8IYE0|CC146_HUMAN
	EFEKITKPGEMEKKMKILRESTEELRK
	>sp|P15918|RAG1_HUMAN
	LDDYLNGPFTVVVKESCDGMGDVSEKH
	>sp|Q8IZT6|ASPM_HUMAN
	KSPKAIFEELVEMKSNYYSFIKQNNPK
	>sp|P12036|NFH_HUMAN
	EGCMVAVATSRSEKEQLQALNDRFAGY
	>sp|Q96QT4|TRPM7_HUMAN
	IMALVLLSFGVPRKAILYPHEAPSWTL
	>sp|Q8WZ42|TITIN_HUMAN
	QPGLFSEWLRNIEKVEVEAVNITQEPR
	>sp|Q01432|AMPD3_HUMAN
	ALMEEYAIAAQVWKLSTCDLCEIARNS
	>sp|Q09666|AHNK_HUMAN
	VDAPDIDIHGPDAKLKGPKLKMPDMHV
	>sp|Q9Y2K3|MYH15_HUMAN
	EQEVKAELHRTLSKVNAEMVQWRMKYE
[truncated: 1,608 more rows]
